# Supplementary material for: Evaluating the data quality of iNaturalist termite records
Source: PLoS One. 2020 May 4;15(5):e0226534. doi: 10.1371/journal.pone.0226534 (PMC7197788; doi:10.1371/journal.pone.0226534)
Supplement: S1 Data — (CSV) [file pone.0226534.s001.csv]

Code	Collector	CountryOrC	Latitude	Longitude	Location	Family	Subfamily	Genus	Species	Date	Month	Year
AFR	N.A.Ali	Egypt	25.43622	30.55501	El Kharga, New Valley Governorate	Termitidae	Termitinae	Amitermes	desertorum	08-Nov-85	11	1985
AFR	N.A.Ali	Egypt	25.43622	30.55501	El Kharga, New Valley Governorate	Termitidae	Termitinae	Amitermes	desertorum	08-Nov-85	11	1985
AFR	N.A.Ali	Egypt	25.43622	30.55501	El Kharga, New Valley Governorate	Termitidae	Termitinae	Amitermes	desertorum	08-Nov-85	11	1985
AFR	J.Medleg	Mali	11.6	-7.517	Outer Dissan	Termitidae	Macrotermitinae	Odontotermes		14-Sep-93	9	1993
AFR	Faye	Guinea	11.617	-11.45	Gonkou	Termitidae	Macrotermitinae	Macrotermes	bellicosus	19-Apr-94	4	1994
AFR	Faye	Guinea	11.617	-11.45	Gonkou, Diafore	Termitidae	Macrotermitinae	Macrotermes		19-Apr-94	4	1994
AFR	B. Waite	Kenya	-1	36.87	Ikuma	Termitidae	Macrotermitinae	Macrotermes		01-Aug-75	8	1975
AFR	B. Waite	Kenya	-2.667	37.28	Amboseli	Hodotermitidae		Hodotermes	mossambicus	01-Aug-75	8	1975
AFR	R. Kramer	Malawi	-13.98199	33.77017	Lilongwe	Termitidae	Macrotermitinae	Odontotermes		16-Apr-99	4	1999
AFR	J. Nixon	Guinea	9.55173	13.67604	Conakry, Nongo Compound	Rhinotermitidae		Coptotermes	sjostedti	01-Oct-99	10	1999
AFR	J. Nixon	Guinea	9.62198	-13.62563	Conakry, Nongo 156	Rhinotermitidae		Coptotermes	sjostedti	21-Sep-00	9	2000
AFR	J. Nixon	Madagascar	-18.91125	47.5233	Antananarivo	Kalotermitidae		Cryptotermes	brevis	22-Jan-01	1	2001
AFR	J. Nixon	Madagascar	-18.91125	47.5233	Antananarivo	Kalotermitidae		Cryptotermes	brevis	22-Jan-01	1	2001
AFR	J. Nixon	Togo	6.12865	1.21812	Lome	Rhinotermitidae		Coptotermes	sjostedti	03-Jun-02	6	2002
AFR	J. Nixon	Togo	6.12483	1.23127	Lome	Rhinotermitidae		Coptotermes	sjostedti	03-Jun-02	6	2002
AFR	J. Nixon	Togo	6.12438	1.20987	Lome	Termitidae	Termitinae	Termes		06-Jun-02	6	2002
AFR	J. Nixon	Ivory Coast	5.34837	-3.9628	Abidijan	Termitidae	Macrotermitinae	Macrotermes		11-Jun-02	6	2002
AFR	J. Nixon	Ivory Coast	5.34837	-3.9628	Abidijan	Termitidae	Macrotermitinae	Macrotermes		11-Jun-02	6	2002
AFR	J. Nixon	Ivory Coast	5.34837	-3.9628	Abidijan	Termitidae	Macrotermitinae	Macrotermes		11-Jun-02	6	2002
AFR	J. Nixon	Guinea	9.5947	-13.65728	Conakry	Termitidae	Macrotermitinae	Odontotermes		13-Jun-02	6	2002
AFR	Jay Nixon	South Africa	-24.72523	31.5806	Sabi Sands	Termitidae	Macrotermitinae	Microtermes		07-Nov-02	11	2002
AFR	Jay Nixon	South Africa	-24.68232	31.51965	Sabi Sands	Termitidae	Macrotermitinae	Odontotermes		08-Nov-02	11	2002
AFR	Jay Nixon	South Africa	-24.74107	31.56838	Sabi Sands	Termitidae	Termitinae	Amitermes		08-Nov-02	11	2002
AFR	Jay Nixon	South Africa	-24.74125	31.57438	Sabi Sands	Termitidae	Macrotermitinae	Macrotermes		08-Nov-02	11	2002
AFR	Jay Nixon	South Africa	-24.7382	31.5682	Sabi Sands	Termitidae	Macrotermitinae	Macrotermes		08-Nov-02	11	2002
AFR	Jay Nixon	South Africa	-24.55372	31.44323	Manyeleti	Termitidae	Macrotermitinae	Odontotermes		10-Nov-02	11	2002
AFR	Jay Nixon	South Africa	-24.59147	31.39097	Manyeleti	Termitidae	Macrotermitinae	Odontotermes		10-Nov-02	11	2002
AFR	Jay Nixon	South Africa	-24.58908	31.4068	Manyeleti	Termitidae	Macrotermitinae	Macrotermes		10-Nov-02	11	2002
AFR	Jay Nixon	South Africa	-24.5852	31.40677	Manyeleti	Termitidae	Macrotermitinae	Macrotermes		10-Nov-02	11	2002
AFR	Jay Nixon	South Africa	-24.58132	31.41645	Manyeleti	Termitidae	Termitinae	Amitermes		11-Nov-02	11	2002
AFR	Jay Nixon	Cameroon	3.89045	11.51695	Yaounde	Termitidae	Macrotermitinae	Pseudacanthotermes	spiniger	18-Nov-02	11	2002
AFR	Jay Nixon	Cameroon	3.89375	11.51945	Yaounde	Termitidae	Nasutitermitinae	Nasutitermes		18-Nov-02	11	2002
AFR	Jay Nixon	Cameroon	3.89315	11.5181	Yaounde	Termitidae	Macrotermitinae	Microtermes		18-Nov-02	11	2002
AFR		Kenya	-0.41633	34.20346	Mbita Pt.	Termitidae	Macrotermitinae	Microtermes		01-Dec-02	12	2002
AFR		Kenya	-0.41633	34.20346	Mbita Pt.	Termitidae	Macrotermitinae	Microtermes		01-Dec-02	12	2002
AFR		Kenya	-0.41633	34.20346	Mbita Pt.	Termitidae	Macrotermitinae	Microtermes		01-Dec-02	12	2002
AFR		Kenya	-0.41633	34.20346	Mbita Pt.	Termitidae	Macrotermitinae	Macrotermes		01-Dec-02	12	2002
AFR		Kenya	-0.41633	34.20346	Mbita Pt.	Termitidae	Macrotermitinae	Odontotermes		01-Dec-02	12	2002
AFR	Lyle Buss	Egypt	25	30		Kalotermitidae		Cryptotermes	brevis	16-May-04	5	2004
AFR	S. Bogart	Senegal	12.88083	-12.24556	107 NN	Termitidae	Cubitermitinae	Cubitermes	proximatus	19-May-04	5	2004
AFR	S. Bogart	Senegal	12.8975	-12.25278	118 NN 2	Termitidae	Macrotermitinae	Macrotermes	subhyalinus	22-Jun-04	6	2004
AFR	S. Bogart	Senegal	12.79528	-12.40083	122 NN	Termitidae	Termitinae	Microcerotermes		31-May-04	5	2004
AFR	S. Bogart	Senegal	12.88333	-12.33944	156 NN	Termitidae	Nasutitermitinae	Trinervitermes	geminatus	08-Jul-04	7	2004
AFR	S. Bogart	Senegal	12.86222	-12.43083	159 NN	Termitidae	Nasutitermitinae	Trinervitermes	geminatus	19-Jul-04	7	2004
AFR	S. Bogart	Senegal	12.76	-12.23944	161 NN	Termitidae	Cubitermitinae	Cubitermes	loubetsiensis	25-Jul-04	7	2004
AFR	S. Bogart	Senegal	12.84028	-12.32472	TM 102	Termitidae	Nasutitermitinae	Trinervitermes	togoensis	17-May-04	5	2004
AFR	S. Bogart	Senegal	12.75583	-12.30639	TM 104	Termitidae	Macrotermitinae	Macrotermes	subhyalinus	18-May-04	5	2004
AFR	S. Bogart	Senegal	12.89528	-12.29528	TM 106	Termitidae	Macrotermitinae	Macrotermes	subhyalinus	19-May-04	5	2004
AFR	S. Bogart	Senegal	12.88083	-12.24556	TM 107	Termitidae	Nasutitermitinae	Trinervitermes	occidentalis	19-May-04	5	2004
AFR	S. Bogart	Senegal	12.68389	-12.44278	TM 111	Termitidae	Termitinae	Amitermes	evuncifer	24-May-04	5	2004
AFR	S. Bogart	Senegal	12.90889	-12.25889	TM 118	Termitidae	Macrotermitinae	Macrotermes	subhyalinus	22-Jun-04	6	2004
AFR	S. Bogart	Senegal	12.79667	-12.39944	TM 122	Termitidae	Macrotermitinae	Macrotermes	subhyalinus	31-May-04	5	2004
AFR	S. Bogart	Senegal	12.75556	-12.42111	TM 123	Termitidae	Macrotermitinae	Macrotermes	subhyalinus	31-May-04	5	2004
AFR	S. Bogart	Senegal	12.71083	-12.39333	TM 130	Termitidae	Nasutitermitinae	Trinervitermes	geminatus	04-Jun-04	6	2004
AFR	S. Bogart	Senegal	12.89833	-12.3175	TM 135	Termitidae	Nasutitermitinae	Trinervitermes	togoensis	09-Jun-04	6	2004
AFR	S. Bogart	Senegal	12.71972	-12.24278	TM 136	Termitidae	Macrotermitinae	Macrotermes	bellicosus	09-Jun-04	6	2004
AFR	S. Bogart	Senegal	12.76	-12.43944	TM 138	Termitidae	Nasutitermitinae	Trinervitermes	occidentalis	12-Jun-04	6	2004
AFR	S. Bogart	Senegal	12.84472	-12.42444	TM 140	Termitidae	Nasutitermitinae	Trinervitermes	geminatus	13-Jul-04	7	2004
AFR	S. Bogart	Senegal	12.70056	-12.46361	TM 144	Termitidae	Macrotermitinae	Macrotermes	subhyalinus	16-Jun-04	6	2004
AFR	S. Bogart	Senegal	12.74083	-12.42861	TM 145	Termitidae	Macrotermitinae	Macrotermes	subhyalinus	22-Jun-04	6	2004
AFR	S. Bogart	Senegal	12.79639	-12.21972	TM 146	Termitidae	Cubitermitinae	Cubitermes	sankurensis	22-Jun-04	6	2004
AFR	S. Bogart	Senegal	12.67361	-12.47639	TM 153	Termitidae	Macrotermitinae	Macrotermes	subhyalinus	05-Jul-04	7	2004
AFR	S. Bogart	Senegal	12.78389	-12.50833	TM 154	Termitidae	Cubitermitinae	Cubitermes	sankurensis	07-Jul-04	7	2004
AFR	S. Bogart	Senegal	12.78472	-12.26944	TM 155	Termitidae	Cubitermitinae	Cubitermes	sankurensis	07-Jul-04	7	2004
AFR	S. Bogart	Senegal	12.87694	-12.34917	TM 156	Termitidae	Macrotermitinae	Macrotermes	subhyalinus	08-Jul-04	7	2004
AFR	S. Bogart	Senegal	12.6925	-12.47667	TM 157	Termitidae	Macrotermitinae	Macrotermes	bellicosus	08-Jul-04	7	2004
AFR	S. Bogart	Senegal	12.87083	-12.42889	TM 159	Termitidae	Nasutitermitinae	Trinervitermes	togoensis	19-Jul-04	7	2004
AFR	S. Bogart	Senegal	12.75833	-12.23083	TM 160	Termitidae	Cubitermitinae	Cubitermes	proximatus	19-Jul-04	7	2004
AFR	S. Bogart	Senegal	12.76	-12.24028	TM 161	Termitidae	Macrotermitinae	Macrotermes	subhyalinus	25-Jul-04	7	2004
AFR	S. Bogart	Senegal	12.76306	-12.45806	110 NN	Termitidae	Cubitermitinae	Cubitermes	sankurensis	24-May-04	5	2004
AFR	S. Bogart	Senegal	12.87111	-12.43528	137 NN	Termitidae	Nasutitermitinae	Trinervitermes	occidentalis	12-Jun-04	6	2004
AFR	S. Bogart	Senegal	12.78083	-12.48167	TM 103	Termitidae	Macrotermitinae	Macrotermes	subhyalinus	18-May-04	5	2004
AFR	S. Bogart	Senegal	12.90889	-12.25889	TM 118	Termitidae	Nasutitermitinae	Trinervitermes	togoensis	28-May-04	5	2004
AFR	Jay Nixon	Madagascar	-18.91	47.53	Antananarivo	Kalotermitidae		Cryptotermes	brevis	15-Dec-04	12	2004
AFR	Jay Nixon	Botswana	-22.13673	29.17217		Termitidae	Macrotermitinae	Macrotermes	natalensis	20-Dec-04	12	2004
AFR	Jay Nixon	Botswana	-22.15556	29.19282		Termitidae	Macrotermitinae	Microtermes		20-Dec-04	12	2004
AFR	Jay Nixon	Botswana	-22.15577	29.19298		Termitidae	Macrotermitinae	Odontotermes		20-Dec-04	12	2004
AFR	T.Chouvenc	South Africa	-30.783	28.583	Pretoria	Hodotermitidae		Hodotermes	mossambicus	02-Jan-05	1	2005
AFR	Leuthold	Ivory Coast	7.6	-5.5		Termitidae	Macrotermitinae	Macrotermes	bellicosus	02-Jan-05	1	2005
AFR	Leuthold	Ivory Coast	7.6	-5.5		Termitidae	Macrotermitinae	Macrotermes	subhyalinus	02-Jan-05	1	2005
AFR	T.Chouvenc	Congo	-4.166	13.293	NKayi (=Kayes)	Termitidae	Macrotermitinae	Pseudacanthotermes	militaris	02-Jan-05	1	2005
AFR	T.Chouvenc	Gabun	-1.633	13.583	Franceville	Termitidae	Macrotermitinae	Pseudacanthotermes	spiniger	02-Jan-05	1	2005
AFR	J. Nixon	Tunisia	36.86708	10.3448	Tunis	Kalotermitidae		Kalotermes	flavicollis	02-Sep-05	9	2005
AFR	J. Nixon	South Africa	-28.00602	32.27594	Gazebo property	Termitidae	Macrotermitinae	Microtermes		18-Mar-06	3	2006
AFR	J. Nixon	South Africa	-28.00602	32.27594	Gazebo property	Termitidae	Macrotermitinae	Microtermes		18-Mar-06	3	2006
AFR	J. Nixon	South Africa	-28.00602	32.27594	Gazebo property	Termitidae	Macrotermitinae	Microtermes		18-Mar-06	3	2006
AFR	J. Nixon	South Africa	-28.00602	32.27594	Gazebo property	Termitidae	Macrotermitinae	Odontotermes		18-Mar-06	3	2006
AFR	J. Nixon	South Africa	-28.30695	31.85613	Hluhluwe Game Reserve	Termitidae	Macrotermitinae	Microtermes		18-Mar-06	3	2006
AFR	J. Nixon	South Africa	-28.30695	31.85613	Hluhluwe Game Reserve	Termitidae	Macrotermitinae	Odontotermes		18-Mar-06	3	2006
AFR	J. Nixon	South Africa	-28.28426	31.97544	Hluhluwe Game Reserve (Centenary Cultural Center)	Termitidae	Macrotermitinae	Odontotermes		19-Mar-06	3	2006
AFR	J. Nixon	South Africa	-28.28426	31.97544	Hluhluwe Game Reserve (Centenary Cultural Center)	Termitidae	Macrotermitinae	Odontotermes		19-Mar-06	3	2006
AFR	J. Nixon	South Africa	-28.28426	31.97544	Hluhluwe Game Reserve (Centenary Cultural Center)	Termitidae	Macrotermitinae	Odontotermes		19-Mar-06	3	2006
AFR	J. Nixon	South Africa	-28.28426	31.97544	Hluhluwe Game Reserve (Centenary Cultural Center)	Hodotermitidae		Hodotermes	mossambicus	19-Mar-06	3	2006
AFR	J. Nixon	South Africa	-28.28426	31.97544	Hluhluwe Game Reserve (Centenary Cultural Center)	Hodotermitidae		Hodotermes	mossambicus	19-Mar-06	3	2006
AFR	J. Nixon	Tanzania	-6.77033	39.25987	Dar es Salaam	Termitidae	Macrotermitinae	Odontotermes		19-Mar-06	3	2006
AFR	J. Nixon	South Africa	-29.77564	31.02604	Durban	Kalotermitidae		Cryptotermes	brevis	15-Mar-06	3	2006
AFR	McGrew	Rep Congo	-2.76	20.378	Lui Kotal site, Salonga Natl Park	Termitidae	Macrotermitinae	Macrotermes	amplus	25-Feb-06	2	2006
AFR	McGrew	Rep Congo	-2.76	20.378	Lui Kotal site, Salonga Natl Park	Termitidae	Macrotermitinae	Macrotermes	amplus	25-Feb-06	2	2006
AFR	McGrew	Rep Congo	-2.76	20.378	Lui Kotal site, Salonga Natl Park	Termitidae	Macrotermitinae	Macrotermes	amplus	26-Feb-06	2	2006
AFR	McGrew	Rep Congo	-2.76	20.378	Lui Kotal site, Salonga Natl Park	Termitidae	Macrotermitinae	Macrotermes	amplus	27-Feb-06	2	2006
AFR	McGrew	Rep Congo	-2.76	20.378	Lui Kotal site, Salonga Natl Park	Termitidae	Macrotermitinae	Macrotermes	amplus	27-Feb-06	2	2006
AFR	McGrew	Rep Congo	-2.76	20.378	Lui Kotal site, Salonga Natl Park	Termitidae	Macrotermitinae	Macrotermes	amplus	02-Mar-06	3	2006
AFR	McGrew	Rep Congo	-2.76	20.378	Lui Kotal site, Salonga Natl Park	Termitidae	Cubitermitinae	Noditermes		01-Apr-06	4	2006
AFR	McGrew	Rep Congo	-2.76	20.378	Lui Kotal site, Salonga Natl Park	Termitidae	Macrotermitinae	Microtermes		28-Jun-05	6	2005
AFR	McGrew	Rep Congo	-2.76	20.378	Lui Kotal site, Salonga Natl Park	Termitidae	Cubitermitinae	Thoracotermes		28-Jun-05	6	2005
AFR	McGrew	Rep Congo	-2.76	20.378	Lui Kotal site, Salonga Natl Park	Termitidae	Termitinae	Pericapritermes		28-Jun-05	6	2005
AFR	McGrew	Rep Congo	-2.76	20.378	Lui Kotal site, Salonga Natl Park	Termitidae	Cubitermitinae	Thoracotermes		28-Jun-05	6	2005
AFR	Vrancken	Rep Congo	-2.76	20.378	Lui Kotal site, Salonga Natl Park	Termitidae	Cubitermitinae	Crenetermes		26-Feb-06	2	2006
AFR	Vrancken	Rep Congo	-2.76	20.378	Lui Kotal site, Salonga Natl Park	Termitidae	Cubitermitinae	Cubitermes		26-Feb-06	2	2006
AFR	Vrancken	Rep Congo	-2.76	20.378	Lui Kotal site, Salonga Natl Park	Rhinotermitidae		Schedorhinotermes		21-Feb-06	2	2006
AFR	McGrew	Rep Congo	-2.76	20.378	Lui Kotal site, Salonga Natl Park	Rhinotermitidae		Coptotermes	amanii	21-Feb-06	2	2006
AFR	McGrew	Rep Congo	-2.76	20.378	Lui Kotal site, Salonga Natl Park	Termitidae	Macrotermitinae	Microtermes		03-Mar-06	3	2006
AFR	McGrew	Rep Congo	-2.76	20.378	Lui Kotal site, Salonga Natl Park	Termitidae	Termitinae	Termes		21-Feb-06	2	2006
AFR	Vrancken	Rep Congo	-2.76	20.378	Lui Kotal site, Salonga Natl Park	Termitidae	Termitinae	Pericapritermes		28-Jun-05	6	2005
AFR	Vrancken	Rep Congo	-2.76	20.378	Lui Kotal site, Salonga Natl Park	Termitidae	Macrotermitinae	Macrotermes	amplus	28-Jun-05	6	2005
AFR	McGrew	Rep Congo	-2.76	20.378	Lui Kotal site, Salonga Natl Park	Termitidae	Cubitermitinae	Ateuchotermes	ctenopher	24-Mar-06	3	2006
AFR	McGrew	Rep Congo	-2.76	20.378	Lui Kotal site, Salonga Natl Park	Termitidae	Cubitermitinae	Cubitermes	umbratus	21-Feb-06	2	2006
AFR	Lloyd Davis	Ghana	6.68933	-1.3473	Bobiri Butterfly Reserve	Termitidae	Macrotermitinae	Pseudacanthotermes	militaris	14-May-06	5	2006
AFR	Lloyd Davis	Ghana	6.68933	-1.3473	Bobiri Butterfly Reserve	Termitidae	Nasutitermitinae	Nasutitermes		14-May-06	5	2006
AFR	Lloyd Davis	Ghana	6.68933	-1.3473	Bobiri Butterfly Reserve	Termitidae	Macrotermitinae	Pseudacanthotermes	militaris	14-May-06	5	2006
AFR	Lloyd Davis	Ghana	6.68933	-1.3473	Bobiri Butterfly Reserve	Termitidae	Macrotermitinae	Pseudacanthotermes	militaris	15-May-06	5	2006
AFR	Lloyd Davis	Ghana	6.68933	-1.3473	Bobiri Butterfly Reserve	Termitidae	Nasutitermitinae	Nasutitermes		15-May-06	5	2006
AFR	Lloyd Davis	Ghana	6.68933	-1.3473	Bobiri Butterfly Reserve	Termitidae	Macrotermitinae	Megaprotermes	giffardii	15-May-06	5	2006
AFR	Lloyd Davis	Ghana	6.68933	-1.3473	Bobiri Butterfly Reserve	Termitidae	Nasutitermitinae	Nasutitermes		15-May-06	5	2006
AFR	Lloyd Davis	Ghana	6.68933	-1.3473	Bobiri Butterfly Reserve	Termitidae	Cubitermitinae	Basidentitermes		15-May-06	5	2006
AFR	Lloyd Davis	Ghana	6.68933	-1.3473	Bobiri Butterfly Reserve	Termitidae	Nasutitermitinae	Nasutitermes		15-May-06	5	2006
AFR	Lloyd Davis	Ghana	6.68933	-1.3473	Bobiri Butterfly Reserve	Termitidae	Macrotermitinae	Megaprotermes	giffardii	15-May-06	5	2006
AFR	Lloyd Davis	Ghana	6.68933	-1.3473	Bobiri Butterfly Reserve	Termitidae	Macrotermitinae	Pseudacanthotermes	militaris	16-May-06	5	2006
AFR	Lloyd Davis	Ghana	6.69018	-1.3382	Bobiri Butterfly Reserve	Termitidae	Macrotermitinae	Megaprotermes	giffardii	16-May-06	5	2006
AFR	Lloyd Davis	Ghana	6.69018	-1.3382	Bobiri Butterfly Reserve	Kalotermitidae		Cryptotermes	havilandi	19-May-06	5	2006
AFR	Lloyd Davis	Ghana	6.69018	-1.3382	Bobiri Butterfly Reserve	Rhinotermitidae		Coptotermes	sjostedti	19-May-06	5	2006
AFR	Lloyd Davis	Ghana	6.69018	-1.3382	Bobiri Butterfly Reserve	Kalotermitidae		Neotermes	agilis	19-May-06	5	2006
AFR	Lloyd Davis	Ghana	6.69018	-1.3382	Bobiri Butterfly Reserve	Termitidae	Nasutitermitinae	Nasutitermes		19-May-06	5	2006
AFR	Lloyd Davis	Ghana	6.69018	-1.3382	Bobiri Butterfly Reserve	Termitidae	Termitinae	Termes		21-May-06	5	2006
AFR	Lloyd Davis	Ghana	6.69018	-1.3382	Bobiri Butterfly Reserve	Termitidae	Macrotermitinae	Pseudacanthotermes	militaris	21-May-06	5	2006
AFR	Lloyd Davis	Ghana	6.69018	-1.3382	Bobiri Butterfly Reserve	Termitidae	Macrotermitinae	Protermes	minutus	21-May-06	5	2006
AFR	Lloyd Davis	Ghana	6.69018	-1.3382	Bobiri Butterfly Reserve	Termitidae	Macrotermitinae	Pseudacanthotermes	militaris	21-May-06	5	2006
AFR	Lloyd Davis	Ghana	6.69018	-1.3382	Bobiri Butterfly Reserve	Termitidae	Macrotermitinae	Megaprotermes	giffardii	21-May-06	5	2006
AFR	Lloyd Davis	Ghana	6.69018	-1.3382	Bobiri Butterfly Reserve	Termitidae	Nasutitermitinae	Nasutitermes		21-May-06	5	2006
AFR	Lloyd Davis	Ghana	6.69018	-1.3382	Bobiri Butterfly Reserve	Termitidae	Termitinae	Amitermes	evuncifer	24-May-06	5	2006
AFR	Lloyd Davis	Ghana	5.1791	-1.3137	near Cape Coast	Termitidae	Macrotermitinae	Macrotermes		25-May-06	5	2006
AFR	Lloyd Davis	Ghana	5.1791	-1.3137	near Cape Coast	Termitidae	Macrotermitinae	Macrotermes		27-May-06	5	2006
AFR	Lloyd Davis	Ghana	5.1791	-1.3137	near Cape Coast	Termitidae	Cubitermitinae	Cubitermes		27-May-06	5	2006
AFR	Lloyd Davis	Ghana	6.69018	-1.3382	Bobiri Butterfly Reserve	Termitidae	Termitinae	Amitermes	evuncifer	21-May-06	5	2006
AFR	M. Huffman	Tanzania	-2.25	31.82	Rubondo Island	Termitidae	Macrotermitinae	Macrotermes	subhyalinus	12-Jan-06	1	2006
AFR	Lloyd Davis	Ghana	6.69018	-1.3382	Bobiri Butterfly Reserve	Termitidae	Macrotermitinae	Odontotermes	bequaerti	19-May-06	5	2006
AFR	Nixon	Senegal	14.70273	-17.479	Dakar, Ebbet's Field	Termitidae	Macrotermitinae	Microtermes		30-Jan-07	1	2007
AFR	Nixon	Senegal	14.7026	-17.47845	Dakar	Termitidae	Macrotermitinae	Microtermes		30-Jan-07	1	2007
AFR	Nixon	Senegal	14.70855	-17.4392	Dakar	Kalotermitidae		Cryptotermes	brevis	30-Jan-07	1	2007
AFR	Nixon	Senegal	14.75298	-17.49	Dakar	Termitidae	Macrotermitinae	Odontotermes		30-Jan-07	1	2007
AFR	Nixon	Senegal	14.75298	-17.49	Dakar	Termitidae	Macrotermitinae	Odontotermes		30-Jan-07	1	2007
AFR	S. Bogart	Senegal	12.8	-12.4	TM 121	Termitidae	Macrotermitinae	Macrotermes	subhyalinus	15-Jun-07	6	2007
AFR	S. Bogart	Senegal	12.8	-12.4	TM 122	Termitidae	Macrotermitinae	Macrotermes	subhyalinus	15-Jun-07	6	2007
AFR	S. Bogart	Senegal	12.8	-12.4	TM 123	Termitidae	Macrotermitinae	Macrotermes	subhyalinus	15-Jun-07	6	2007
AFR	S. Bogart	Senegal	12.8	-12.4	TM 127	Termitidae	Macrotermitinae	Macrotermes	subhyalinus	15-Jun-07	6	2007
AFR	S. Bogart	Senegal	12.8	-12.4	TM 128	Termitidae	Macrotermitinae	Macrotermes	subhyalinus	15-Jun-07	6	2007
AFR	S. Bogart	Senegal	12.8	-12.4	TM 129	Termitidae	Macrotermitinae	Macrotermes	subhyalinus	15-Jun-07	6	2007
AFR	S. Bogart	Senegal	12.8	-12.4	TM 130	Termitidae	Macrotermitinae	Macrotermes	subhyalinus	15-Jun-07	6	2007
AFR	S. Bogart	Senegal	12.8	-12.4	TM 131	Termitidae	Macrotermitinae	Macrotermes	subhyalinus	15-Jun-07	6	2007
AFR	S. Bogart	Senegal	12.8	-12.4	TM 132	Termitidae	Macrotermitinae	Macrotermes	subhyalinus	15-Jun-07	6	2007
AFR	S. Bogart	Senegal	12.8	-12.4	TM 133	Termitidae	Macrotermitinae	Macrotermes	subhyalinus	15-Jun-07	6	2007
AFR	S. Bogart	Senegal	12.8	-12.4	TM 134	Termitidae	Macrotermitinae	Macrotermes	subhyalinus	15-Jun-07	6	2007
AFR	S. Bogart	Senegal	12.8	-12.4	TM 135	Termitidae	Macrotermitinae	Macrotermes	subhyalinus	15-Jun-07	6	2007
AFR	S. Bogart	Senegal	12.8	-12.4	TM 136	Termitidae	Macrotermitinae	Macrotermes	subhyalinus	15-Jun-07	6	2007
AFR	S. Bogart	Senegal	12.8	-12.4	TM 137	Termitidae	Macrotermitinae	Macrotermes	subhyalinus	15-Jun-07	6	2007
AFR	S. Bogart	Senegal	12.8	-12.4	TM 144	Termitidae	Macrotermitinae	Macrotermes	subhyalinus	15-Jun-07	6	2007
AFR	S. Bogart	Senegal	12.8	-12.4	TM 145	Termitidae	Macrotermitinae	Macrotermes	subhyalinus	15-Jun-07	6	2007
AFR	S. Bogart	Senegal	12.8	-12.4	TM Hut	Termitidae	Macrotermitinae	Macrotermes	subhyalinus	15-Jun-07	6	2007
AFR	S. Bogart	Senegal	12.8	-12.4	FS 112	Termitidae	Macrotermitinae	Macrotermes	subhyalinus	15-Jun-07	6	2007
AFR	S. Bogart	Senegal	12.8	-12.4	FS 113	Termitidae	Macrotermitinae	Macrotermes	subhyalinus	15-Jun-07	6	2007
AFR	S. Bogart	Senegal	12.8	-12.4	FS 114	Termitidae	Macrotermitinae	Macrotermes	subhyalinus	15-Jun-07	6	2007
AFR	S. Bogart	Senegal	12.8	-12.4	FS 115	Termitidae	Macrotermitinae	Macrotermes	subhyalinus	15-Jun-07	6	2007
AFR	McGrew	Guinea	7.6306	-8.4622	Nimba Mountains, TER02, Tong Bong Bon	Termitidae	Cubitermitinae	Cubitermes	proximatus	03-Nov-07	11	2007
AFR	McGrew	Guinea	7.6306	-8.4622	Nimba Mountains, TER03, Tong Bong Bon	Termitidae	Termitinae	Termes		09-Dec-07	12	2007
AFR	McGrew	Guinea	7.6306	-8.4622	Nimba Mountains, TER05, South Tong Bong Bon	Termitidae	Cubitermitinae	Thoracotermes		09-Dec-07	12	2007
AFR	McGrew	Guinea	7.6306	-8.4622	Nimba Mountains, TER06, savanna	Termitidae	Macrotermitinae	Macrotermes	subhyalinus	12-Dec-07	12	2007
AFR	J. Nixon	Rep Congo	-4.30318	15.27628	Kinshasa	Termitidae	Macrotermitinae	Macrotermes		02-Apr-08	4	2008
AFR	J. Nixon	Rep Congo	-4.30328	15.27605	Kinshasa	Rhinotermitidae		Schedorhinotermes		03-Apr-08	4	2008
AFR	J. Nixon	Rep Congo	-4.30221	15.30522	Kinshasa	Kalotermitidae		Cryptotermes	brevis	03-Apr-08	4	2008
AFR	J. Nixon	Rep Congo	-4.30221	15.30522	Kinshasa	Termitidae	Termitinae	Microcerotermes		03-Apr-08	4	2008
AFR	W.C. McGrew	Uganda	1	30.43	Toro Semliki Wildlife Reserve	Termitidae	Macrotermitinae	Pseudacanthotermes	spiniger	06-Jul-13	7	2013
AFR	W.C. McGrew	Uganda	1	30.43	Toro Semliki Wildlife Reserve	Termitidae	Macrotermitinae	Macrotermes	subhyalinus	06-Jul-13	7	2013
AFR	J. Nixon	Mali	12.6212	-8.0135	Bamako	Termitidae	Macrotermitinae	Macrotermes		13-Jun-08	6	2008
AFR	J. Nixon	Mali	12.7567	-7.1956	Segou	Termitidae	Cubitermitinae	Cubitermes	sankurensis	14-Jun-08	6	2008
AFR	J. Nixon	Mali	12.7567	-7.1956	Segou	Termitidae	Nasutitermitinae	Trinervitermes		14-Jun-08	6	2008
AFR	J. Nixon	Mali	12.7567	-7.1956	Segou	Termitidae	Cubitermitinae	Cubitermes		14-Jun-08	6	2008
AFR	J. Nixon	Mali	13.4386	-6.3329	Segou	Termitidae	Termitinae	Amitermes		16-Jun-08	6	2008
AFR	J. Nixon	Mali	12.1293	-8.0192	Bamako	Termitidae	Macrotermitinae	Odontotermes		16-Jun-08	6	2008
AFR	J. Nixon	Mali	12.1293	-8.0192	Bamako	Termitidae	Macrotermitinae	Microtermes		16-Jun-08	6	2008
AFR	O'Malley	Tanzania	-4.671	29.6287		Termitidae	Macrotermitinae	Pseudacanthotermes	spiniger	07-Feb-08	2	2008
AFR	O'Malley	Tanzania	-4.6714	29.6311		Termitidae	Macrotermitinae	Pseudacanthotermes	spiniger	07-Feb-08	2	2008
AFR	O'Malley	Tanzania	-4.6712	29.6248		Termitidae	Macrotermitinae	Pseudacanthotermes	spiniger	07-Feb-08	2	2008
AFR	O'Malley	Tanzania	-4.6719	29.625		Termitidae	Termitinae	Microcerotermes		07-Feb-08	2	2008
AFR	O'Malley	Tanzania	-4.6722	29.6239		Termitidae	Macrotermitinae	Pseudacanthotermes	spiniger	07-Feb-08	2	2008
AFR	O'Malley	Tanzania	-4.6712	29.6304		Termitidae	Macrotermitinae	Odontotermes		08-Feb-08	2	2008
AFR	O'Malley	Tanzania	-4.6714	29.631		Termitidae	Macrotermitinae	Pseudacanthotermes	spiniger	08-Feb-08	2	2008
AFR	O'Malley	Tanzania	-4.6675	29.6266		Termitidae	Termitinae	Amitermes	hastatus	08-Feb-08	2	2008
AFR	O'Malley	Tanzania	-4.6681	29.6273		Termitidae	Cubitermitinae	Ophiotermes	mirandus	08-Feb-08	2	2008
AFR	O'Malley	Tanzania	-4.6691	29.6295		Termitidae	Cubitermitinae	Ophiotermes	hastatus	08-Feb-08	2	2008
AFR	O'Malley	Tanzania	-4.6788	29.6218		Termitidae	Macrotermitinae	Pseudacanthotermes	spiniger	10-Feb-08	2	2008
AFR	O'Malley	Tanzania	-4.6771	29.6226		Termitidae	Macrotermitinae	Macrotermes	subhyalinus	20-Feb-08	2	2008
AFR	O'Malley	Tanzania	-4.6824	29.3283		Termitidae	Macrotermitinae	Pseudacanthotermes	spiniger	21-Feb-08	2	2008
AFR	O'Malley	Tanzania	-4.6497	29.6299		Termitidae	Macrotermitinae	Pseudacanthotermes	spiniger	24-Feb-08	2	2008
AFR	O'Malley	Tanzania	-4.6503	29.6286		Termitidae	Macrotermitinae	Pseudacanthotermes	spiniger	24-Feb-08	2	2008
AFR	O'Malley	Tanzania	-4.6713	29.6295		Termitidae	Macrotermitinae	Pseudacanthotermes	spiniger	25-Feb-08	2	2008
AFR	O'Malley	Tanzania	-4.6765	29.628		Termitidae	Cubitermitinae	Cubitermes	loubetsiensis	26-Feb-08	2	2008
AFR	O'Malley	Tanzania	-4.7458	29.6141		Termitidae	Macrotermitinae	Odontotermes		28-Feb-08	2	2008
AFR	O'Malley	Tanzania	-4.6457	29.6365		Termitidae	Macrotermitinae	Pseudacanthotermes	spiniger	29-Feb-08	2	2008
AFR	O'Malley	Tanzania	-4.6845	29.6257		Termitidae	Macrotermitinae	Pseudacanthotermes	spiniger	02-Mar-08	3	2008
AFR	O'Malley	Tanzania	-4.6712	29.6304		Termitidae	Macrotermitinae	Odontotermes		08-Feb-08	2	2008
AFR	O'Malley	Tanzania	-4.6505	29.6361		Termitidae	Macrotermitinae	Pseudacanthotermes	spiniger	29-Feb-08	2	2008
AFR	O'Malley	Tanzania	-4.6498	29.634		Termitidae	Macrotermitinae	Macrotermes	subhyalinus	29-Feb-08	2	2008
AFR	O'Malley	Tanzania	-4.6718	29.6242		Termitidae	Macrotermitinae	Pseudacanthotermes	spiniger	07-Feb-08	2	2008
AFR	O'Malley	Tanzania	-4.6477	29.6298		Termitidae	Macrotermitinae	Pseudacanthotermes	spiniger	13-Mar-08	3	2008
AFR	O'Malley	Tanzania	-4.6504	29.6366		Termitidae	Macrotermitinae	Pseudacanthotermes	spiniger	29-Feb-08	2	2008
AFR	O'Malley	Tanzania	-4.6747	29.6226		Termitidae	Macrotermitinae	Pseudacanthotermes	spiniger	14-Mar-08	3	2008
AFR	O'Malley	Tanzania	-4.6849	29.6207		Termitidae	Macrotermitinae	Pseudacanthotermes	spiniger	20-Mar-08	3	2008
AFR	O'Malley	Tanzania	-4.7077	29.617		Termitidae	Macrotermitinae	Pseudacanthotermes	spiniger	20-Mar-08	3	2008
AFR	O'Malley	Tanzania	-4.6761	29.626		Termitidae	Macrotermitinae	Pseudacanthotermes	militaris	21-Mar-08	3	2008
AFR	O'Malley	Tanzania	-4.706	29.6198		Termitidae	Cubitermitinae	Cubitermes		23-Mar-08	3	2008
AFR	O'Malley	Tanzania	-4.6746	29.6228		Termitidae	Macrotermitinae	Odontotermes		24-Mar-08	3	2008
AFR	O'Malley	Tanzania	-4.6771	29.6226		Termitidae	Macrotermitinae	Pseudacanthotermes	spiniger	24-Mar-08	3	2008
AFR	O'Malley	Tanzania	-4.6755	29.6222		Termitidae	Macrotermitinae	Pseudacanthotermes	spiniger	24-Mar-08	3	2008
AFR	O'Malley	Tanzania	-4.6752	29.6223		Termitidae	Macrotermitinae	Pseudacanthotermes	spiniger	24-Mar-08	3	2008
AFR	O'Malley	Tanzania	-4.677	29.6346		Termitidae	Cubitermitinae	Ophiotermes		25-Mar-08	3	2008
AFR	O'Malley	Tanzania	-4.6762	29.6355		Termitidae	Cubitermitinae	Noditermes		25-Mar-08	3	2008
AFR	O'Malley	Tanzania	-4.6378	29.6366		Termitidae	Macrotermitinae	Pseudacanthotermes	spiniger	26-Mar-08	3	2008
AFR	O'Malley	Tanzania	-4.4614	29.6394		Termitidae	Macrotermitinae	Pseudacanthotermes	spiniger	26-Mar-08	3	2008
AFR	O'Malley	Tanzania	-4.6839	29.6226		Termitidae	Cubitermitinae	Cubitermes	speciosus	27-Mar-08	3	2008
AFR	O'Malley	Tanzania	-4.6836	29.6217		Termitidae	Macrotermitinae	Macrotermes	subhyalinus	27-Mar-08	3	2008
AFR	O'Malley	Tanzania	-4.6771	29.6226		Termitidae	Macrotermitinae	Microtermes		31-Mar-08	3	2008
AFR	O'Malley	Tanzania	-4.6722	29.6312		Termitidae	Macrotermitinae	Pseudacanthotermes	militaris	02-Apr-08	4	2008
AFR	O'Malley	Tanzania	-4.6794	29.6291		Termitidae	Macrotermitinae	Odontotermes		04-Apr-08	4	2008
AFR	O'Malley	Tanzania	-4.6791	29.6289		Termitidae	Cubitermitinae	Cubitermes		05-Apr-08	4	2008
AFR	O'Malley	Tanzania	-4.664	29.6243		Termitidae	Macrotermitinae	Pseudacanthotermes	spiniger	06-Apr-08	4	2008
AFR	O'Malley	Tanzania	-4.674	29.6228		Termitidae	Macrotermitinae	Pseudacanthotermes	spiniger	08-Apr-08	4	2008
AFR	O'Malley	Tanzania	-4.671	29.6278		Termitidae	Macrotermitinae	Pseudacanthotermes	spiniger	09-Apr-08	4	2008
AFR	W.C. McGrew	Uganda	1	30.43	Toro Semliki	Termitidae	Macrotermitinae	Macrotermes	bellicosus	19-Jun-08	6	2008
AFR	W.C. McGrew	Uganda	1	30.43	Toro Semliki	Termitidae	Macrotermitinae	Macrotermes	bellicosus	29-May-08	5	2008
AFR	W.C. McGrew	Uganda	1	30.43	Toro Semliki	Termitidae	Macrotermitinae	Macrotermes	bellicosus	03-Jun-08	6	2008
AFR	W.C. McGrew	Uganda	1	30.43	Toro Semliki	Termitidae	Macrotermitinae	Macrotermes	bellicosus	29-May-08	5	2008
AFR	W.C. McGrew	Uganda	1	30.43	Toro Semliki	Termitidae	Macrotermitinae	Macrotermes	bellicosus	20-Jan-08	1	2008
AFR	W.C. McGrew	Uganda	1	30.43	Toro Semliki	Termitidae	Macrotermitinae	Odontotermes		31-May-08	5	2008
AFR	Kat Kops	Guinea	8	-8	Nimba Mts.	Termitidae	Macrotermitinae	Macrotermes	bellicosus	06-Mar-08	3	2008
AFR	Kat Kops	Guinea	8	-8	Nimba Mts.	Termitidae	Cubitermitinae	Thoracotermes		03-Mar-08	3	2008
AFR	Kat Kops	Guinea	8	-8	Nimba Mts.	Termitidae	Macrotermitinae	Macrotermes	bellicosus	06-Mar-08	3	2008
AFR	Kat Kops	Guinea	8	-8	Nimba Mts.	Termitidae	Macrotermitinae	Macrotermes	bellicosus	03-Mar-08	3	2008
AFR	Kat Kops	Guinea	8	-8	Nimba Mts.	Termitidae	Macrotermitinae	Macrotermes	bellicosus	06-Mar-08	3	2008
AFR	Kat Kops	Guinea	8	-8	Nimba Mts.	Termitidae	Cubitermitinae	Ovambotermes		03-Mar-08	3	2008
AFR	Kat Kops	Guinea	8	-8	Nimba Mts.	Termitidae	Macrotermitinae	Macrotermes	bellicosus	06-Mar-08	3	2008
AFR	Kat Kops	Guinea	8	-8	Nimba Mts.	Termitidae	Cubitermitinae	Cubitermes	umbratus	03-Mar-08	3	2008
AFR	Kat Kops	Guinea	8	-8	Nimba Mts.	Termitidae	Macrotermitinae	Macrotermes	bellicosus	06-Mar-08	3	2008
AFR	Kat Kops	Guinea	8	-8	Nimba Mts.	Termitidae	Apicotermitinae	Ateuchotermes		03-Mar-08	3	2008
AFR	Kat Kops	Guinea	8	-8	Nimba Mts.	Termitidae	Macrotermitinae	Macrotermes	bellicosus	06-Mar-08	3	2008
AFR	Kat Kops	Guinea	8	-8	Nimba Mts.	Termitidae	Cubitermitinae	Cubitermes	schereri	03-Mar-08	3	2008
AFR	Kat Kops	Guinea	8	-8	Nimba Mts.	Termitidae	Macrotermitinae	Macrotermes	bellicosus	06-Mar-08	3	2008
AFR	Kat Kops	Guinea	8	-8	Nimba Mts.	Termitidae	Macrotermitinae	Macrotermes	bellicosus	06-Mar-08	3	2008
AFR	Kat Kops	Guinea	8	-8	Nimba Mts.	Termitidae	Cubitermitinae	Ovambotermes		03-Mar-08	3	2008
AFR	Kat Kops	Guinea	8	-8	Nimba Mts.	Termitidae	Cubitermitinae	Ovambotermes		04-Mar-08	3	2008
AFR	Kat Kops	Guinea	8	-8	Nimba Mts.	Termitidae	Termitinae	Cephalotermes	rectangularis	05-Mar-08	3	2008
AFR	Kat Kops	Guinea	8	-8	Nimba Mts.	Termitidae	Cubitermitinae	Ovambotermes		05-Mar-08	3	2008
AFR	Kat Kops	Guinea	8	-8	Nimba Mts.	Termitidae	Cubitermitinae	Thoracotermes		05-Mar-08	3	2008
AFR	Kat Kops	Guinea	8	-8	Nimba Mts.	Termitidae	Macrotermitinae	Macrotermes	subhyalinus	28-May-08	5	2008
AFR	C. Borderaux	Mauritius Is.	-20.29	57.58		Termitidae	Nasutitermitinae	Nasutitermes	voeltzkowi	03-Apr-02	4	2002
AFR	Kat Kops	Guinea	8	-8	Nimba Mts.	Termitidae	Cubitermitinae	Procubitermes		25-Oct-08	10	2008
AFR	Kat Kops	Guinea	8	-8	Nimba Mts.	Termitidae	Cubitermitinae	Ophiotermes	mirandus	25-Oct-08	10	2008
AFR	Kat Kops	Guinea	8	-8	Nimba Mts.	Termitidae	Cubitermitinae	Procubitermes		25-Oct-08	10	2008
AFR	Kat Kops	Guinea	8	-8	Nimba Mts.	Termitidae	Cubitermitinae	Procubitermes		25-Oct-08	10	2008
AFR	Kat Kops	Guinea	8	-8	Nimba Mts.	Termitidae	Cubitermitinae	Cubitermes	umbratus	25-Oct-08	10	2008
AFR	Kat Kops	Guinea	8	-8	Nimba Mts.	Termitidae	Cubitermitinae	Cubitermes	umbratus	25-Oct-08	10	2008
AFR	Kat Kops	Guinea	8	-8	Nimba Mts.	Termitidae	Cubitermitinae	Cubitermes	umbratus	25-Oct-08	10	2008
AFR	Kat Kops	Guinea	8	-8	Nimba Mts.	Termitidae	Cubitermitinae	Procubitermes		25-Oct-08	10	2008
AFR	Kat Kops	Guinea	8	-8	Nimba Mts.	Termitidae	Cubitermitinae	Procubitermes		25-Oct-08	10	2008
AFR	Kat Kops	Guinea	8	-8	Nimba Mts.	Termitidae	Cubitermitinae	Procubitermes		25-Oct-08	10	2008
AFR	Kat Kops	Guinea	8	-8	Nimba Mts.	Termitidae	Cubitermitinae	Procubitermes		25-Oct-08	10	2008
AFR	Kat Kops	Guinea	8	-8	Nimba Mts.	Termitidae	Cubitermitinae	Cubitermes	umbratus	25-Oct-08	10	2008
AFR	Kat Kops	Guinea	8	-8	Nimba Mts.	Termitidae	Cubitermitinae	Cubitermes	umbratus	25-Oct-08	10	2008
AFR	Kat Kops	Guinea	8	-8	Nimba Mts.	Termitidae	Cubitermitinae	Cubitermes	umbratus	25-Oct-08	10	2008
AFR	Kat Kops	Guinea	8	-8	Nimba Mts.	Termitidae	Cubitermitinae	Cubitermes	umbratus	25-Oct-08	10	2008
AFR	Kat Kops	Guinea	8	-8	Nimba Mts.	Termitidae	Cubitermitinae	Cubitermes	schereri	25-Oct-08	10	2008
AFR	Kat Kops	Guinea	8	-8	Nimba Mts.	Termitidae	Cubitermitinae	Cubitermes	umbratus	25-Oct-08	10	2008
AFR	Kat Kops	Guinea	8	-8	Nimba Mts.	Termitidae	Cubitermitinae	Procubitermes		25-Oct-08	10	2008
AFR	Kat Kops	Guinea	8	-8	Nimba Mts.	Termitidae	Cubitermitinae	Procubitermes		25-Oct-08	10	2008
AFR	Kat Kops	Guinea	8	-8	Nimba Mts.	Termitidae	Cubitermitinae	Cubitermes	umbratus	25-Oct-08	10	2008
AFR	Kat Kops	Guinea	8	-8	Nimba Mts.	Termitidae	Cubitermitinae	Procubitermes		25-Oct-08	10	2008
AFR	Kat Kops	Guinea	8	-8	Nimba Mts.	Termitidae	Cubitermitinae	Procubitermes		25-Oct-08	10	2008
AFR	Kat Kops	Guinea	8	-8	Nimba Mts.	Termitidae	Cubitermitinae	Cubitermes	umbratus	25-Oct-08	10	2008
AFR	Kat Kops	Guinea	8	-8	Nimba Mts.	Termitidae	Cubitermitinae	Thoracotermes		25-Oct-08	10	2008
AFR	Kat Kops	Guinea	8	-8	Nimba Mts.	Termitidae	Cubitermitinae	Cubitermes	umbratus	25-Oct-08	10	2008
AFR	Kat Kops	Guinea	8	-8	Nimba Mts.	Termitidae	Cubitermitinae	Cubitermes	umbratus	25-Oct-08	10	2008
AFR	Kat Kops	Guinea	8	-8	Nimba Mts.	Termitidae	Cubitermitinae	Cubitermes	umbratus	25-Oct-08	10	2008
AFR	Kat Kops	Guinea	8	-8	Nimba Mts.	Termitidae	Cubitermitinae	Cubitermes	umbratus	26-Oct-08	10	2008
AFR	Kat Kops	Guinea	8	-8	Nimba Mts.	Termitidae	Cubitermitinae	Procubitermes		26-Oct-08	10	2008
AFR	Kat Kops	Guinea	8	-8	Nimba Mts.	Termitidae	Cubitermitinae	Cubitermes	umbratus	26-Oct-08	10	2008
AFR	Kat Kops	Guinea	8	-8	Nimba Mts.	Termitidae	Termitinae	Cephalotermes	rectangularis	26-Oct-08	10	2008
AFR	Kat Kops	Guinea	8	-8	Nimba Mts.	Termitidae	Nasutitermitinae	Nasutitermes		26-Oct-08	10	2008
AFR	Kat Kops	Guinea	8	-8	Nimba Mts.	Termitidae	Cubitermitinae	Procubitermes		26-Oct-08	10	2008
AFR	Kat Kops	Guinea	8	-8	Nimba Mts.	Termitidae	Cubitermitinae	Procubitermes		26-Oct-08	10	2008
AFR	Kat Kops	Guinea	8	-8	Nimba Mts.	Termitidae	Cubitermitinae	Procubitermes		26-Oct-08	10	2008
AFR	Kat Kops	Guinea	8	-8	Nimba Mts.	Termitidae	Cubitermitinae	Procubitermes		26-Oct-08	10	2008
AFR	Kat Kops	Guinea	8	-8	Nimba Mts.	Termitidae	Cubitermitinae	Procubitermes		26-Oct-08	10	2008
AFR	Kat Kops	Guinea	8	-8	Nimba Mts.	Termitidae	Termitinae	Cephalotermes	rectangularis	26-Oct-08	10	2008
AFR	Kat Kops	Guinea	8	-8	Nimba Mts.	Termitidae	Cubitermitinae	Cubitermes	umbratus	26-Oct-08	10	2008
AFR	Kat Kops	Guinea	8	-8	Nimba Mts.	Termitidae	Cubitermitinae	Cubitermes	umbratus	26-Oct-08	10	2008
AFR	Kat Kops	Guinea	8	-8	Nimba Mts.	Termitidae	Cubitermitinae	Cubitermes	umbratus	26-Oct-08	10	2008
AFR	Kat Kops	Guinea	8	-8	Nimba Mts.	Termitidae	Cubitermitinae	Cubitermes	umbratus	26-Oct-08	10	2008
AFR	Kat Kops	Guinea	8	-8	Nimba Mts.	Termitidae	Termitinae	Termes		26-Oct-08	10	2008
AFR	Kat Kops	Guinea	8	-8	Nimba Mts.	Termitidae	Cubitermitinae	Cubitermes	umbratus	26-Oct-08	10	2008
AFR	Kat Kops	Guinea	8	-8	Nimba Mts.	Termitidae	Cubitermitinae	Cubitermes	umbratus	26-Oct-08	10	2008
AFR	Kat Kops	Guinea	8	-8	Nimba Mts.	Termitidae	Cubitermitinae	Cubitermes	umbratus	26-Oct-08	10	2008
AFR	Kat Kops	Guinea	8	-8	Nimba Mts.	Termitidae	Cubitermitinae	Cubitermes	umbratus	26-Oct-08	10	2008
AFR	Kat Kops	Guinea	8	-8	Nimba Mts.	Termitidae	Cubitermitinae	Cubitermes	umbratus	26-Oct-08	10	2008
AFR	Kat Kops	Guinea	8	-8	Nimba Mts.	Termitidae	Cubitermitinae	Cubitermes	umbratus	26-Oct-08	10	2008
AFR	Kat Kops	Guinea	8	-8	Nimba Mts.	Termitidae	Cubitermitinae	Cubitermes	umbratus	27-Oct-08	10	2008
AFR	Kat Kops	Guinea	8	-8	Nimba Mts.	Termitidae	Cubitermitinae	Cubitermes	umbratus	27-Oct-08	10	2008
AFR	Kat Kops	Guinea	8	-8	Nimba Mts.	Termitidae	Cubitermitinae	Cubitermes	umbratus	27-Oct-08	10	2008
AFR	Kat Kops	Guinea	8	-8	Nimba Mts.	Termitidae	Cubitermitinae	Cubitermes	speciosus	27-Oct-08	10	2008
AFR	Kat Kops	Guinea	8	-8	Nimba Mts.	Termitidae	Apicotermitinae	Rostrotermes	cornutus	27-Oct-08	10	2008
AFR	Kat Kops	Guinea	8	-8	Nimba Mts.	Termitidae	Cubitermitinae	Cubitermes	umbratus	27-Oct-08	10	2008
AFR	Kat Kops	Guinea	8	-8	Nimba Mts.	Termitidae	Cubitermitinae	Cubitermes	umbratus	27-Oct-08	10	2008
AFR	Kat Kops	Guinea	8	-8	Nimba Mts.	Termitidae	Cubitermitinae	Cubitermes	umbratus	27-Oct-08	10	2008
AFR	Kat Kops	Guinea	8	-8	Nimba Mts.	Termitidae	Cubitermitinae	Cubitermes	umbratus	27-Oct-08	10	2008
AFR	Kat Kops	Guinea	8	-8	Nimba Mts.	Termitidae	Cubitermitinae	Cubitermes	umbratus	27-Oct-08	10	2008
AFR	Kat Kops	Guinea	8	-8	Nimba Mts.	Termitidae	Cubitermitinae	Cubitermes	umbratus	27-Oct-08	10	2008
AFR	Kat Kops	Guinea	8	-8	Nimba Mts.	Termitidae	Cubitermitinae	Cubitermes	umbratus	27-Oct-08	10	2008
AFR	Kat Kops	Guinea	8	-8	Nimba Mts.	Termitidae	Cubitermitinae	Cubitermes	umbratus	27-Oct-08	10	2008
AFR	Kat Kops	Guinea	8	-8	Nimba Mts.	Termitidae	Cubitermitinae	Cubitermes	umbratus	27-Oct-08	10	2008
AFR	Kat Kops	Guinea	8	-8	Nimba Mts.	Termitidae	Cubitermitinae	Cubitermes	umbratus	27-Oct-08	10	2008
AFR	Kat Kops	Guinea	8	-8	Nimba Mts.	Termitidae	Cubitermitinae	Cubitermes	umbratus	27-Oct-08	10	2008
AFR	Kat Kops	Guinea	8	-8	Nimba Mts.	Termitidae	Termitinae	Cephalotermes	rectangularis	27-Oct-08	10	2008
AFR	Kat Kops	Guinea	8	-8	Nimba Mts.	Termitidae	Cubitermitinae	Cubitermes	umbratus	27-Oct-08	10	2008
AFR	Kat Kops	Guinea	8	-8	Nimba Mts.	Termitidae	Termitinae	Cephalotermes	rectangularis	27-Oct-08	10	2008
AFR	Kat Kops	Guinea	8	-8	Nimba Mts.	Termitidae	Cubitermitinae	Cubitermes	umbratus	27-Oct-08	10	2008
AFR	Kat Kops	Guinea	8	-8	Nimba Mts.	Termitidae	Cubitermitinae	Procubitermes		27-Oct-08	10	2008
AFR	Kat Kops	Guinea	8	-8	Nimba Mts.	Termitidae	Cubitermitinae	Procubitermes		27-Oct-08	10	2008
AFR	Kat Kops	Guinea	8	-8	Nimba Mts.	Termitidae	Cubitermitinae	Procubitermes		27-Oct-08	10	2008
AFR	Kat Kops	Guinea	8	-8	Nimba Mts.	Termitidae	Cubitermitinae	Cubitermes	severus	27-Oct-08	10	2008
AFR	Kat Kops	Guinea	8	-8	Nimba Mts.	Termitidae	Cubitermitinae	Cubitermes	umbratus	27-Oct-08	10	2008
AFR	Kat Kops	Guinea	8	-8	Nimba Mts.	Termitidae	Cubitermitinae	Cubitermes	umbratus	28-Oct-08	10	2008
AFR	Kat Kops	Guinea	8	-8	Nimba Mts.	Termitidae	Cubitermitinae	Cubitermes	umbratus	28-Oct-08	10	2008
AFR	Kat Kops	Guinea	8	-8	Nimba Mts.	Termitidae	Cubitermitinae	Cubitermes	umbratus	28-Oct-08	10	2008
AFR	Kat Kops	Guinea	8	-8	Nimba Mts.	Termitidae	Cubitermitinae	Cubitermes	umbratus	28-Oct-08	10	2008
AFR	Kat Kops	Guinea	8	-8	Nimba Mts.	Termitidae	Cubitermitinae	Cubitermes	umbratus	28-Oct-08	10	2008
AFR	Kat Kops	Guinea	8	-8	Nimba Mts.	Termitidae	Macrotermitinae	Odontotermes		28-Oct-08	10	2008
AFR	Kat Kops	Guinea	8	-8	Nimba Mts.	Termitidae	Cubitermitinae	Cubitermes	umbratus	28-Oct-08	10	2008
AFR	Kat Kops	Guinea	8	-8	Nimba Mts.	Termitidae	Cubitermitinae	Procubitermes		28-Oct-08	10	2008
AFR	Kat Kops	Guinea	8	-8	Nimba Mts.	Termitidae	Cubitermitinae	Procubitermes		28-Oct-08	10	2008
AFR	Kat Kops	Guinea	8	-8	Nimba Mts.	Termitidae	Cubitermitinae	Cubitermes		28-Oct-08	10	2008
AFR	Kat Kops	Guinea	8	-8	Nimba Mts.	Termitidae	Cubitermitinae	Cubitermes		28-Oct-08	10	2008
AFR	Kat Kops	Guinea	8	-8	Nimba Mts.	Termitidae	Cubitermitinae	Procubitermes		28-Oct-08	10	2008
AFR	Kat Kops	Guinea	8	-8	Nimba Mts.	Termitidae	Cubitermitinae	Cubitermes	umbratus	28-Oct-08	10	2008
AFR	Kat Kops	Guinea	8	-8	Nimba Mts.	Termitidae	Cubitermitinae	Cubitermes	umbratus	28-Oct-08	10	2008
AFR	Kat Kops	Guinea	8	-8	Nimba Mts.	Termitidae	Cubitermitinae	Cubitermes	umbratus	28-Oct-08	10	2008
AFR	Kat Kops	Guinea	8	-8	Nimba Mts.	Termitidae	Cubitermitinae	Cubitermes	umbratus	28-Oct-08	10	2008
AFR	Kat Kops	Guinea	8	-8	Nimba Mts.	Termitidae	Cubitermitinae	Cubitermes	umbratus	28-Oct-08	10	2008
AFR	Kat Kops	Guinea	8	-8	Nimba Mts.	Termitidae	Cubitermitinae	Cubitermes	umbratus	28-Oct-08	10	2008
AFR	Kat Kops	Guinea	8	-8	Nimba Mts.	Termitidae	Cubitermitinae	Cubitermes	umbratus	28-Oct-08	10	2008
AFR	Kat Kops	Guinea	8	-8	Nimba Mts.	Termitidae	Cubitermitinae	Cubitermes	umbratus	28-Oct-08	10	2008
AFR	Kat Kops	Guinea	8	-8	Nimba Mts.	Termitidae	Termitinae	Cephalotermes	rectangularis	28-Oct-08	10	2008
AFR	Kat Kops	Guinea	8	-8	Nimba Mts.	Termitidae	Cubitermitinae	Cubitermes	loubetsiensis	28-Oct-08	10	2008
AFR	Kat Kops	Guinea	8	-8	Nimba Mts.	Termitidae	Cubitermitinae	Cubitermes	umbratus	28-Oct-08	10	2008
AFR	Kat Kops	Guinea	8	-8	Nimba Mts.	Termitidae	Macrotermitinae	Odontotermes		28-Oct-08	10	2008
AFR	Kat Kops	Guinea	8	-8	Nimba Mts.	Termitidae	Macrotermitinae	Protermes	minutus	28-Oct-08	10	2008
AFR	Kat Kops	Guinea	8	-8	Nimba Mts.	Termitidae	Cubitermitinae	Cubitermes	severus	28-Oct-08	10	2008
AFR	Kat Kops	Guinea	8	-8	Nimba Mts.	Termitidae	Apicotermitinae	Rostrotermes	cornutus	28-Oct-08	10	2008
AFR	M Waller	Rep Congo	1	21	Lomako Reserve	Termitidae	Macrotermitinae	Pseudacanthotermes	spiniger	13-Jul-09	7	2009
AFR	M Waller	Rep Congo	1	21	Lomako Reserve	Termitidae	Macrotermitinae	Pseudacanthotermes	spiniger	13-Jul-09	7	2009
AFR	M Waller	Rep Congo	1	21	Lomako Reserve	Termitidae	Macrotermitinae	Pseudacanthotermes	spiniger	13-Jul-09	7	2009
AFR	M Waller	Rep Congo	1	21	Lomako Reserve	Termitidae	Macrotermitinae	Macrotermes		15-Jul-09	7	2009
AFR	O'Malley	Tanzania	-4.67843	29.63102	Gombe Stream N.P.	Termitidae	Cubitermitinae	Cubitermes		30-Jun-05	6	2005
AFR	O'Malley	Tanzania	-4.67843	29.63102	Gombe Stream N.P.	Termitidae	Macrotermitinae	Odontotermes		30-Jun-05	6	2005
AFR	O'Malley	Tanzania	-4.67843	29.63102	Gombe Stream N.P.	Termitidae	Cubitermitinae	Cubitermes		30-Jun-05	6	2005
AFR	O'Malley	Tanzania	-4.67843	29.63102	Gombe Stream N.P.	Termitidae	Macrotermitinae	Macrotermes		30-Jun-05	6	2005
AFR	O'Malley	Tanzania	-4.67843	29.63102	Gombe Stream N.P.	Termitidae	Macrotermitinae	Pseudacanthotermes	spiniger	01-Jul-05	7	2005
AFR	O'Malley	Tanzania	-4.67843	29.63102	Gombe Stream N.P.	Termitidae	Cubitermitinae	Cubitermes		01-Jul-05	7	2005
AFR	O'Malley	Tanzania	-4.67843	29.63102	Gombe Stream N.P.	Termitidae	Cubitermitinae	Cubitermes		01-Jul-05	7	2005
AFR	O'Malley	Tanzania	-4.67843	29.63102	Gombe Stream N.P.	Termitidae	Macrotermitinae	Odontotermes		01-Jul-05	7	2005
AFR	O'Malley	Tanzania	-4.67843	29.63102	Gombe Stream N.P.	Termitidae	Macrotermitinae	Ancistrotermes		01-Jul-05	7	2005
AFR	O'Malley	Tanzania	-4.67843	29.63102	Gombe Stream N.P.	Termitidae	Macrotermitinae	Pseudacanthotermes	spiniger	01-Jul-05	7	2005
AFR	O'Malley	Tanzania	-4.67843	29.63102	Gombe Stream N.P.	Termitidae	Macrotermitinae	Macrotermes		01-Jul-05	7	2005
AFR	O'Malley	Tanzania	-4.67843	29.63102	Gombe Stream N.P.	Termitidae	Macrotermitinae	Pseudacanthotermes	spiniger	01-Jul-05	7	2005
AFR	O'Malley	Tanzania	-4.67843	29.63102	Gombe Stream N.P.	Termitidae	Cubitermitinae	Cubitermes		01-Jul-05	7	2005
AFR	O'Malley	Tanzania	-4.67843	29.63102	Gombe Stream N.P.	Termitidae	Macrotermitinae	Odontotermes		01-Jul-05	7	2005
AFR	O'Malley	Tanzania	-4.67843	29.63102	Gombe Stream N.P.	Termitidae	Cubitermitinae	Cubitermes		01-Jul-05	7	2005
AFR	O'Malley	Tanzania	-4.67843	29.63102	Gombe Stream N.P.	Termitidae	Macrotermitinae	Microtermes		01-Jul-05	7	2005
AFR	O'Malley	Tanzania	-4.67843	29.63102	Gombe Stream N.P.	Termitidae	Macrotermitinae	Pseudacanthotermes	spiniger	01-Jul-05	7	2005
AFR	O'Malley	Tanzania	-4.67843	29.63102	Gombe Stream N.P.	Termitidae	Cubitermitinae	Cubitermes		01-Jul-05	7	2005
AFR	O'Malley	Tanzania	-4.67843	29.63102	Gombe Stream N.P.	Termitidae	Macrotermitinae	Pseudacanthotermes	militaris	01-Jul-05	7	2005
AFR	O'Malley	Tanzania	-4.67843	29.63102	Gombe Stream N.P.	Termitidae	Cubitermitinae	Cubitermes		01-Jul-05	7	2005
AFR	O'Malley	Tanzania	-4.67843	29.63102	Gombe Stream N.P.	Termitidae	Cubitermitinae	Cubitermes		01-Jul-05	7	2005
AFR	O'Malley	Tanzania	-4.67843	29.63102	Gombe Stream N.P.	Termitidae	Macrotermitinae	Macrotermes		01-Jul-05	7	2005
AFR	O'Malley	Tanzania	-4.67843	29.63102	Gombe Stream N.P.	Termitidae	Macrotermitinae	Microtermes		01-Jul-05	7	2005
AFR	O'Malley	Tanzania	-4.67843	29.63102	Gombe Stream N.P.	Termitidae	Cubitermitinae	Cubitermes		01-Jul-05	7	2005
AFR	O'Malley	Tanzania	-4.67843	29.63102	Gombe Stream N.P.	Termitidae	Macrotermitinae	Pseudacanthotermes	militaris	01-Jul-05	7	2005
AFR	O'Malley	Tanzania	-4.67843	29.63102	Gombe Stream N.P.	Termitidae	Cubitermitinae	Proboscitermes	mcgrewi	01-Jul-05	7	2005
AFR	O'Malley	Tanzania	-4.67843	29.63102	Gombe Stream N.P.	Termitidae	Macrotermitinae	Pseudacanthotermes	militaris	01-Jul-05	7	2005
AFR	O'Malley	Tanzania	-4.67843	29.63102	Gombe Stream N.P.	Termitidae	Cubitermitinae	Cubitermes		01-Jul-05	7	2005
AFR	O'Malley	Tanzania	-4.67843	29.63102	Gombe Stream N.P.	Termitidae	Macrotermitinae	Pseudacanthotermes	spiniger	01-Jul-05	7	2005
AFR	O'Malley	Tanzania	-4.67843	29.63102	Gombe Stream N.P.	Termitidae	Macrotermitinae	Pseudacanthotermes	militaris	01-Jul-05	7	2005
AFR	O'Malley	Tanzania	-4.67843	29.63102	Gombe Stream N.P.	Termitidae	Termitinae	Microcerotermes		01-Jul-05	7	2005
AFR	O'Malley	Tanzania	-4.67843	29.63102	Gombe Stream N.P.	Termitidae	Cubitermitinae	Cubitermes		01-Jul-05	7	2005
AFR	O'Malley	Tanzania	-4.67843	29.63102	Gombe Stream N.P.	Termitidae	Macrotermitinae	Pseudacanthotermes	militaris	01-Jul-05	7	2005
AFR	O'Malley	Tanzania	-4.67843	29.63102	Gombe Stream N.P.	Termitidae	Macrotermitinae	Pseudacanthotermes	spiniger	01-Jul-05	7	2005
AFR	O'Malley	Tanzania	-4.67843	29.63102	Gombe Stream N.P.	Termitidae	Macrotermitinae	Macrotermes		01-Jul-05	7	2005
AFR	O'Malley	Tanzania	-4.67843	29.63102	Gombe Stream N.P.	Termitidae	Cubitermitinae	Cubitermes		01-Jul-05	7	2005
AFR	O'Malley	Tanzania	-4.67843	29.63102	Gombe Stream N.P.	Termitidae	Macrotermitinae	Pseudacanthotermes	spiniger	01-Jul-05	7	2005
AFR	O'Malley	Tanzania	-4.67843	29.63102	Gombe Stream N.P.	Termitidae	Cubitermitinae	Cubitermes		01-Jul-05	7	2005
AFR	O'Malley	Tanzania	-4.67843	29.63102	Gombe Stream N.P.	Termitidae	Cubitermitinae	Cubitermes		01-Jul-05	7	2005
AFR	O'Malley	Tanzania	-4.67843	29.63102	Gombe Stream N.P.	Termitidae	Macrotermitinae	Pseudacanthotermes	militaris	01-Jul-05	7	2005
AFR	O'Malley	Tanzania	-4.67843	29.63102	Gombe Stream N.P.	Termitidae	Cubitermitinae	Noditermes		01-Jul-05	7	2005
AFR	O'Malley	Tanzania	-4.67843	29.63102	Gombe Stream N.P.	Termitidae	Termitinae	Microcerotermes		01-Jul-05	7	2005
AFR	O'Malley	Tanzania	-4.67843	29.63102	Gombe Stream N.P.	Termitidae	Macrotermitinae	Pseudacanthotermes	spiniger	01-Jul-05	7	2005
AFR	O'Malley	Tanzania	-4.67843	29.63102	Gombe Stream N.P.	Termitidae	Macrotermitinae	Pseudacanthotermes	spiniger	01-Jul-05	7	2005
AFR	O'Malley	Tanzania	-4.67843	29.63102	Gombe Stream N.P.	Termitidae	Macrotermitinae	Pseudacanthotermes	militaris	01-Jul-05	7	2005
AFR	O'Malley	Tanzania	-4.67843	29.63102	Gombe Stream N.P.	Termitidae	Macrotermitinae	Pseudacanthotermes	militaris	01-Jul-05	7	2005
AFR	O'Malley	Tanzania	-4.67843	29.63102	Gombe Stream N.P.	Termitidae	Macrotermitinae	Pseudacanthotermes	militaris	01-Jul-05	7	2005
AFR	O'Malley	Tanzania	-4.67843	29.63102	Gombe Stream N.P.	Termitidae	Macrotermitinae	Pseudacanthotermes	militaris	01-Jul-05	7	2005
AFR	O'Malley	Tanzania	-4.67843	29.63102	Gombe Stream N.P.	Termitidae	Macrotermitinae	Pseudacanthotermes	militaris	01-Jul-05	7	2005
AFR	O'Malley	Tanzania	-4.67843	29.63102	Gombe Stream N.P.	Rhinotermitidae		Schedorhinotermes		01-Jul-05	7	2005
AFR	O'Malley	Tanzania	-4.67843	29.63102	Gombe Stream N.P.	Rhinotermitidae		Coptotermes	sjostedti	01-Jul-05	7	2005
AFR	O'Malley	Tanzania	-4.67843	29.63102	Gombe Stream N.P.	Termitidae	Macrotermitinae	Pseudacanthotermes	militaris	01-Jul-05	7	2005
AFR	O'Malley	Tanzania	-4.67843	29.63102	Gombe Stream N.P.	Termitidae	Macrotermitinae	Pseudacanthotermes	spiniger	01-Jul-05	7	2005
AFR	O'Malley	Tanzania	-4.67843	29.63102	Gombe Stream N.P.	Termitidae	Macrotermitinae	Pseudacanthotermes	spiniger	01-Jul-05	7	2005
AFR	O'Malley	Tanzania	-4.67843	29.63102	Gombe Stream N.P.	Termitidae	Termitinae	Cephalotermes	rectangularis	01-Jul-05	7	2005
AFR	O'Malley	Tanzania	-4.67843	29.63102	Gombe Stream N.P.	Termitidae	Macrotermitinae	Pseudacanthotermes	spiniger	01-Jul-05	7	2005
AFR	O'Malley	Tanzania	-4.67843	29.63102	Gombe Stream N.P.	Termitidae	Macrotermitinae	Pseudacanthotermes	spiniger	01-Jul-05	7	2005
AFR	O'Malley	Tanzania	-4.67843	29.63102	Gombe Stream N.P.	Termitidae	Cubitermitinae	Noditermes		01-Jul-05	7	2005
AFR	O'Malley	Tanzania	-4.67843	29.63102	Gombe Stream N.P.	Termitidae	Cubitermitinae	Cubitermes	loubetsiensis	01-Jul-05	7	2005
AFR	O'Malley	Tanzania	-4.67843	29.63102	Gombe Stream N.P.	Termitidae	Cubitermitinae	Cubitermes	loubetsiensis	01-Jul-05	7	2005
AFR	O'Malley	Tanzania	-4.67843	29.63102	Gombe Stream N.P.	Termitidae	Cubitermitinae	Ophiotermes		01-Jul-05	7	2005
AFR	O'Malley	Tanzania	-4.67843	29.63102	Gombe Stream N.P.	Termitidae	Macrotermitinae	Pseudacanthotermes	militaris	01-Jul-05	7	2005
AFR	O'Malley	Tanzania	-4.67843	29.63102	Gombe Stream N.P.	Termitidae	Macrotermitinae	Pseudacanthotermes	spiniger	01-Jul-05	7	2005
AFR	O'Malley	Tanzania	-4.67843	29.63102	Gombe Stream N.P.	Termitidae	Cubitermitinae	Ophiotermes	grandilabius	01-Jul-05	7	2005
AFR	O'Malley	Tanzania	-4.67843	29.63102	Gombe Stream N.P.	Termitidae	Macrotermitinae	Pseudacanthotermes	militaris	01-Jul-05	7	2005
AFR	O'Malley	Tanzania	-4.67843	29.63102	Gombe Stream N.P.	Termitidae	Termitinae	Promirotermes		01-Jul-05	7	2005
AFR	O'Malley	Tanzania	-4.67843	29.63102	Gombe Stream N.P.	Termitidae	Macrotermitinae	Pseudacanthotermes	militaris	01-Jul-05	7	2005
AFR	O'Malley	Tanzania	-4.67843	29.63102	Gombe Stream N.P.	Termitidae	Macrotermitinae	Odontotermes		01-Jul-05	7	2005
AFR	O'Malley	Tanzania	-4.67843	29.63102	Gombe Stream N.P.	Termitidae	Macrotermitinae	Pseudacanthotermes	militaris	01-Jul-05	7	2005
AFR	O'Malley	Tanzania	-4.67843	29.63102	Gombe Stream N.P.	Termitidae	Cubitermitinae	Cubitermes	loubetsiensis	01-Jul-05	7	2005
AFR	O'Malley	Tanzania	-4.67843	29.63102	Gombe Stream N.P.	Termitidae	Cubitermitinae	Cubitermes	loubetsiensis	01-Jul-05	7	2005
AFR	O'Malley	Tanzania	-4.67843	29.63102	Gombe Stream N.P.	Termitidae	Macrotermitinae	Pseudacanthotermes	militaris	01-Jul-05	7	2005
AFR	O'Malley	Tanzania	-4.67843	29.63102	Gombe Stream N.P.	Termitidae	Cubitermitinae	Cubitermes	umbratus	01-Jul-05	7	2005
AFR	O'Malley	Tanzania	-4.67843	29.63102	Gombe Stream N.P.	Termitidae	Macrotermitinae	Pseudacanthotermes	spiniger	01-Jul-05	7	2005
AFR	O'Malley	Tanzania	-4.67843	29.63102	Gombe Stream N.P.	Termitidae	Nasutitermitinae	Trinervitermes		01-Jul-05	7	2005
AFR	O'Malley	Tanzania	-4.67843	29.63102	Gombe Stream N.P.	Termitidae	Termitinae	Amitermes		01-Jul-05	7	2005
AFR	O'Malley	Tanzania	-4.67843	29.63102	Gombe Stream N.P.	Termitidae	Cubitermitinae	Cubitermes	umbratus	01-Jul-05	7	2005
AFR	O'Malley	Tanzania	-4.67843	29.63102	Gombe Stream N.P.	Termitidae	Cubitermitinae	Cubitermes	loubetsiensis	01-Jul-05	7	2005
AFR	O'Malley	Tanzania	-4.67843	29.63102	Gombe Stream N.P.	Termitidae	Cubitermitinae	Cubitermes	umbratus	01-Jul-05	7	2005
AFR	O'Malley	Tanzania	-4.67843	29.63102	Gombe Stream N.P.	Termitidae	Macrotermitinae	Pseudacanthotermes	militaris	01-Jul-05	7	2005
AFR	O'Malley	Tanzania	-4.67843	29.63102	Gombe Stream N.P.	Termitidae	Termitinae	Microcerotermes		01-Jul-05	7	2005
AFR	O'Malley	Tanzania	-4.67843	29.63102	Gombe Stream N.P.	Termitidae	Cubitermitinae	Cubitermes	umbratus	01-Jul-05	7	2005
AFR	O'Malley	Tanzania	-4.67843	29.63102	Gombe Stream N.P.	Termitidae	Termitinae	Microcerotermes	silvestrianus	01-Jul-05	7	2005
AFR	O'Malley	Tanzania	-4.67843	29.63102	Gombe Stream N.P.	Termitidae	Cubitermitinae	Ophiotermes	grandilabius	01-Jul-05	7	2005
AFR	O'Malley	Tanzania	-4.67843	29.63102	Gombe Stream N.P.	Termitidae	Termitinae	Microcerotermes		01-Jul-05	7	2005
AFR	O'Malley	Tanzania	-4.67843	29.63102	Gombe Stream N.P.	Termitidae	Termitinae	Amitermes		01-Jul-05	7	2005
AFR	O'Malley	Tanzania	-4.67843	29.63102	Gombe Stream N.P.	Termitidae	Cubitermitinae	Noditermes		01-Jul-05	7	2005
AFR	O'Malley	Tanzania	-4.67843	29.63102	Gombe Stream N.P.	Termitidae	Macrotermitinae	Pseudacanthotermes	spiniger	01-Jul-05	7	2005
AFR	O'Malley	Tanzania	-4.67843	29.63102	Gombe Stream N.P.	Termitidae	Macrotermitinae	Microtermes		01-Jul-05	7	2005
AFR	O'Malley	Tanzania	-4.67843	29.63102	Gombe Stream N.P.	Termitidae	Macrotermitinae	Pseudacanthotermes	militaris	01-Jul-05	7	2005
AFR	O'Malley	Tanzania	-4.67843	29.63102	Gombe Stream N.P.	Termitidae	Macrotermitinae	Pseudacanthotermes	spiniger	01-Jul-05	7	2005
AFR	O'Malley	Tanzania	-4.67843	29.63102	Gombe Stream N.P.	Termitidae	Macrotermitinae	Ancistrotermes		01-Jul-05	7	2005
AFR	O'Malley	Tanzania	-4.67843	29.63102	Gombe Stream N.P.	Rhinotermitidae		Schedorhinotermes		01-Jul-05	7	2005
AFR	O'Malley	Tanzania	-4.67843	29.63102	Gombe Stream N.P.	Termitidae	Macrotermitinae	Ancistrotermes		01-Jul-05	7	2005
AFR	O'Malley	Tanzania	-4.67843	29.63102	Gombe Stream N.P.	Termitidae	Macrotermitinae	Pseudacanthotermes	spiniger	01-Jul-05	7	2005
AFR	O'Malley	Tanzania	-4.67843	29.63102	Gombe Stream N.P.	Termitidae	Cubitermitinae	Noditermes		01-Jul-05	7	2005
AFR	O'Malley	Tanzania	-4.67843	29.63102	Gombe Stream N.P.	Termitidae	Macrotermitinae	Macrotermes		01-Jul-05	7	2005
AFR	O'Malley	Tanzania	-4.67843	29.63102	Gombe Stream N.P.	Termitidae	Macrotermitinae	Pseudacanthotermes	spiniger	01-Jul-05	7	2005
AFR	O'Malley	Tanzania	-4.67843	29.63102	Gombe Stream N.P.	Termitidae	Macrotermitinae	Pseudacanthotermes	spiniger	01-Jul-05	7	2005
AFR	O'Malley	Tanzania	-4.67843	29.63102	Gombe Stream N.P.	Termitidae	Macrotermitinae	Pseudacanthotermes	spiniger	01-Jul-05	7	2005
AFR	O'Malley	Tanzania	-4.67843	29.63102	Gombe Stream N.P.	Termitidae	Macrotermitinae	Pseudacanthotermes	militaris	01-Jul-05	7	2005
AFR	O'Malley	Tanzania	-4.67843	29.63102	Gombe Stream N.P.	Rhinotermitidae		Schedorhinotermes		01-Jul-05	7	2005
AFR	O'Malley	Tanzania	-4.67843	29.63102	Gombe Stream N.P.	Termitidae	Macrotermitinae	Ancistrotermes		01-Jul-05	7	2005
AFR	O'Malley	Tanzania	-4.67843	29.63102	Gombe Stream N.P.	Termitidae	Termitinae	Microcerotermes		01-Jul-05	7	2005
AFR	O'Malley	Tanzania	-4.67843	29.63102	Gombe Stream N.P.	Termitidae	Termitinae	Microcerotermes		01-Jul-05	7	2005
AFR	O'Malley	Tanzania	-4.67843	29.63102	Gombe Stream N.P.	Rhinotermitidae		Coptotermes	sjostedti	01-Jul-05	7	2005
AFR	O'Malley	Tanzania	-4.67843	29.63102	Gombe Stream N.P.	Termitidae	Macrotermitinae	Ancistrotermes		01-Jul-05	7	2005
AFR	O'Malley	Tanzania	-4.67843	29.63102	Gombe Stream N.P.	Termitidae	Apicotermitinae	Ateuchotermes	pectinatus	01-Jul-05	7	2005
AFR	O'Malley	Tanzania	-4.67843	29.63102	Gombe Stream N.P.	Termitidae	Termitinae	Microcerotermes		01-Jul-05	7	2005
AFR	O'Malley	Tanzania	-4.67843	29.63102	Gombe Stream N.P.	Termitidae	Apicotermitinae	Ateuchotermes	rastratus	01-Jul-05	7	2005
AFR	O'Malley	Tanzania	-4.67843	29.63102	Gombe Stream N.P.	Termitidae	Cubitermitinae	Cubitermes	umbratus	01-Jul-05	7	2005
AFR	O'Malley	Tanzania	-4.67843	29.63102	Gombe Stream N.P.	Termitidae	Termitinae	Amitermes		01-Jul-05	7	2005
AFR	O'Malley	Tanzania	-4.67843	29.63102	Gombe Stream N.P.	Termitidae	Cubitermitinae	Cubitermes	umbratus	01-Jul-05	7	2005
AFR	O'Malley	Tanzania	-4.67843	29.63102	Gombe Stream N.P.	Termitidae	Termitinae	Amitermes		01-Jul-05	7	2005
AFR	O'Malley	Tanzania	-4.67843	29.63102	Gombe Stream N.P.	Termitidae	Cubitermitinae	Cubitermes		01-Jul-05	7	2005
AFR	O'Malley	Tanzania	-4.67843	29.63102	Gombe Stream N.P.	Termitidae	Termitinae	Microcerotermes		01-Jul-05	7	2005
AFR	O'Malley	Tanzania	-4.67843	29.63102	Gombe Stream N.P.	Termitidae	Termitinae	Promirotermes		01-Jul-05	7	2005
AFR	O'Malley	Tanzania	-4.67843	29.63102	Gombe Stream N.P.	Termitidae	Cubitermitinae	Proboscitermes	mcgrewi	01-Jul-05	7	2005
AFR	O'Malley	Tanzania	-4.67843	29.63102	Gombe Stream N.P.	Termitidae	Termitinae	Promirotermes		01-Jul-05	7	2005
AFR	O'Malley	Tanzania	-4.67843	29.63102	Gombe Stream N.P.	Termitidae	Termitinae	Microcerotermes		01-Jul-05	7	2005
AFR	O'Malley	Tanzania	-4.67843	29.63102	Gombe Stream N.P.	Termitidae	Termitinae	Pericapritermes	cordatus	01-Jul-05	7	2005
AFR	O'Malley	Tanzania	-4.67843	29.63102	Gombe Stream N.P.	Termitidae	Macrotermitinae	Pseudacanthotermes	spiniger	01-Jul-05	7	2005
AFR	O'Malley	Tanzania	-4.67843	29.63102	Gombe Stream N.P.	Termitidae	Termitinae	Microcerotermes		01-Jul-05	7	2005
AFR	O'Malley	Tanzania	-4.67843	29.63102	Gombe Stream N.P.	Termitidae	Termitinae	Promirotermes		01-Jul-05	7	2005
AFR	O'Malley	Tanzania	-4.67843	29.63102	Gombe Stream N.P.	Termitidae	Macrotermitinae	Pseudacanthotermes	militaris	01-Jul-05	7	2005
AFR	O'Malley	Tanzania	-4.67843	29.63102	Gombe Stream N.P.	Termitidae	Termitinae	Promirotermes		01-Jul-05	7	2005
AFR	O'Malley	Tanzania	-4.67843	29.63102	Gombe Stream N.P.	Termitidae	Macrotermitinae	Pseudacanthotermes	spiniger	01-Jul-05	7	2005
AFR	O'Malley	Tanzania	-4.67843	29.63102	Gombe Stream N.P.	Termitidae	Macrotermitinae	Pseudacanthotermes	militaris	01-Jul-05	7	2005
AFR	O'Malley	Tanzania	-4.67843	29.63102	Gombe Stream N.P.	Termitidae	Termitinae	Microcerotermes		01-Jul-05	7	2005
AFR	O'Malley	Tanzania	-4.67843	29.63102	Gombe Stream N.P.	Termitidae	Macrotermitinae	Pseudacanthotermes	spiniger	01-Jul-05	7	2005
AFR	O'Malley	Tanzania	-4.67843	29.63102	Gombe Stream N.P.	Termitidae	Macrotermitinae	Pseudacanthotermes	spiniger	01-Jul-05	7	2005
AFR	O'Malley	Tanzania	-4.67843	29.63102	Gombe Stream N.P.	Termitidae	Macrotermitinae	Pseudacanthotermes	spiniger	01-Jul-05	7	2005
AFR	O'Malley	Tanzania	-4.67843	29.63102	Gombe Stream N.P.	Termitidae	Macrotermitinae	Pseudacanthotermes	militaris	01-Jul-05	7	2005
AFR	O'Malley	Tanzania	-4.67843	29.63102	Gombe Stream N.P.	Termitidae	Macrotermitinae	Pseudacanthotermes	militaris	01-Jul-05	7	2005
AFR	O'Malley	Tanzania	-4.67843	29.63102	Gombe Stream N.P.	Termitidae	Macrotermitinae	Microtermes		01-Jul-05	7	2005
AFR	O'Malley	Tanzania	-4.67843	29.63102	Gombe Stream N.P.	Termitidae	Macrotermitinae	Macrotermes		01-Jul-05	7	2005
AFR	O'Malley	Tanzania	-4.67843	29.63102	Gombe Stream N.P.	Termitidae	Macrotermitinae	Pseudacanthotermes	spiniger	01-Jul-05	7	2005
AFR	O'Malley	Tanzania	-4.67843	29.63102	Gombe Stream N.P.	Termitidae	Macrotermitinae	Ancistrotermes		01-Jul-05	7	2005
AFR	O'Malley	Tanzania	-4.67843	29.63102	Gombe Stream N.P.	Termitidae	Termitinae	Microcerotermes		01-Jul-05	7	2005
AFR	O'Malley	Tanzania	-4.67843	29.63102	Gombe Stream N.P.	Termitidae	Macrotermitinae	Pseudacanthotermes	spiniger	01-Jul-05	7	2005
AFR	O'Malley	Tanzania	-4.67843	29.63102	Gombe Stream N.P.	Termitidae	Macrotermitinae	Pseudacanthotermes	militaris	01-Jul-05	7	2005
AFR	O'Malley	Tanzania	-4.67843	29.63102	Gombe Stream N.P.	Termitidae	Macrotermitinae	Pseudacanthotermes	militaris	01-Jul-05	7	2005
AFR	O'Malley	Tanzania	-4.67843	29.63102	Gombe Stream N.P.	Termitidae	Macrotermitinae	Pseudacanthotermes	spiniger	01-Jul-05	7	2005
AFR	O'Malley	Tanzania	-4.67843	29.63102	Gombe Stream N.P.	Termitidae	Termitinae	Microcerotermes		01-Jul-05	7	2005
AFR	O'Malley	Tanzania	-4.67843	29.63102	Gombe Stream N.P.	Termitidae	Apicotermitinae	Astratotermes	hilarus	01-Jul-05	7	2005
AFR	O'Malley	Tanzania	-4.67843	29.63102	Gombe Stream N.P.	Termitidae	Macrotermitinae	Pseudacanthotermes	spiniger	01-Jul-05	7	2005
AFR	O'Malley	Tanzania	-4.67843	29.63102	Gombe Stream N.P.	Termitidae	Apicotermitinae	Ateuchotermes	pectinatus	01-Jul-05	7	2005
AFR	O'Malley	Tanzania	-4.67843	29.63102	Gombe Stream N.P.	Termitidae	Macrotermitinae	Pseudacanthotermes	spiniger	01-Jul-05	7	2005
AFR	O'Malley	Tanzania	-4.67843	29.63102	Gombe Stream N.P.	Termitidae	Cubitermitinae	Noditermes		01-Jul-05	7	2005
AFR	O'Malley	Tanzania	-4.67843	29.63102	Gombe Stream N.P.	Termitidae	Macrotermitinae	Macrotermes		01-Jul-05	7	2005
AFR	O'Malley	Tanzania	-4.67843	29.63102	Gombe Stream N.P.	Termitidae	Macrotermitinae	Pseudacanthotermes	spiniger	01-Jul-05	7	2005
AFR	O'Malley	Tanzania	-4.67843	29.63102	Gombe Stream N.P.	Termitidae	Termitinae	Microcerotermes		01-Jul-05	7	2005
AFR	O'Malley	Tanzania	-4.67843	29.63102	Gombe Stream N.P.	Termitidae	Macrotermitinae	Macrotermes		01-Jul-05	7	2005
AFR	O'Malley	Tanzania	-4.67843	29.63102	Gombe Stream N.P.	Termitidae	Apicotermitinae	Aderitotermes	fossor	01-Jul-05	7	2005
AFR	O'Malley	Tanzania	-4.67843	29.63102	Gombe Stream N.P.	Termitidae	Apicotermitinae	Anenteotermes	ateuchestes	01-Jul-05	7	2005
AFR	O'Malley	Tanzania	-4.67843	29.63102	Gombe Stream N.P.	Termitidae	Cubitermitinae	Noditermes		01-Jul-05	7	2005
AFR	O'Malley	Tanzania	-4.67843	29.63102	Gombe Stream N.P.	Termitidae	Macrotermitinae	Pseudacanthotermes	militaris	01-Jul-05	7	2005
AFR	O'Malley	Tanzania	-4.67843	29.63102	Gombe Stream N.P.	Termitidae	Macrotermitinae	Odontotermes		01-Jul-05	7	2005
AFR	O'Malley	Tanzania	-4.67843	29.63102	Gombe Stream N.P.	Termitidae	Macrotermitinae	Pseudacanthotermes	spiniger	01-Jul-05	7	2005
AFR	O'Malley	Tanzania	-4.67843	29.63102	Gombe Stream N.P.	Termitidae	Macrotermitinae	Microtermes		01-Jul-05	7	2005
AFR	O'Malley	Tanzania	-4.67843	29.63102	Gombe Stream N.P.	Termitidae	Macrotermitinae	Pseudacanthotermes	militaris	01-Jul-05	7	2005
AFR	O'Malley	Tanzania	-4.67843	29.63102	Gombe Stream N.P.	Termitidae	Macrotermitinae	Pseudacanthotermes	militaris	01-Jul-05	7	2005
AFR	O'Malley	Tanzania	-4.67843	29.63102	Gombe Stream N.P.	Termitidae	Macrotermitinae	Pseudacanthotermes	militaris	01-Jul-05	7	2005
AFR	O'Malley	Tanzania	-4.67843	29.63102	Gombe Stream N.P.	Termitidae	Macrotermitinae	Microtermes		01-Jul-05	7	2005
AFR	O'Malley	Tanzania	-4.67843	29.63102	Gombe Stream N.P.	Termitidae	Macrotermitinae	Pseudacanthotermes	militaris	01-Jul-05	7	2005
AFR	O'Malley	Tanzania	-4.67843	29.63102	Gombe Stream N.P.	Termitidae	Macrotermitinae	Odontotermes		01-Jul-05	7	2005
AFR	O'Malley	Tanzania	-4.67843	29.63102	Gombe Stream N.P.	Termitidae	Termitinae	Microcerotermes		01-Jul-05	7	2005
AFR	O'Malley	Tanzania	-4.67843	29.63102	Gombe Stream N.P.	Termitidae	Termitinae	Microcerotermes		01-Jul-05	7	2005
AFR	O'Malley	Tanzania	-4.67843	29.63102	Gombe Stream N.P.	Termitidae	Macrotermitinae	Pseudacanthotermes	militaris	01-Jul-05	7	2005
AFR	O'Malley	Tanzania	-4.67843	29.63102	Gombe Stream N.P.	Termitidae	Macrotermitinae	Pseudacanthotermes	militaris	01-Jul-05	7	2005
AFR	O'Malley	Tanzania	-4.67843	29.63102	Gombe Stream N.P.	Termitidae	Apicotermitinae	Anenteotermes	ateuchestes	01-Jul-05	7	2005
AFR	O'Malley	Tanzania	-4.67843	29.63102	Gombe Stream N.P.	Termitidae	Apicotermitinae	Ateuchotermes		01-Jul-05	7	2005
AFR	O'Malley	Tanzania	-4.67843	29.63102	Gombe Stream N.P.	Termitidae	Cubitermitinae	Cubitermes	loubetsiensis	01-Jul-05	7	2005
AFR	O'Malley	Tanzania	-4.67843	29.63102	Gombe Stream N.P.	Termitidae	Cubitermitinae	Noditermes		01-Jul-05	7	2005
AFR	O'Malley	Tanzania	-4.67843	29.63102	Gombe Stream N.P.	Termitidae	Macrotermitinae	Macrotermes		01-Jul-05	7	2005
AFR	O'Malley	Tanzania	-4.67843	29.63102	Gombe Stream N.P.	Termitidae	Macrotermitinae	Macrotermes		01-Jul-05	7	2005
AFR	O'Malley	Tanzania	-4.67843	29.63102	Gombe Stream N.P.	Termitidae	Macrotermitinae	Pseudacanthotermes	militaris	01-Jul-05	7	2005
AFR	O'Malley	Tanzania	-4.67843	29.63102	Gombe Stream N.P.	Termitidae	Termitinae	Microcerotermes		01-Jul-05	7	2005
AFR	O'Malley	Tanzania	-4.67843	29.63102	Gombe Stream N.P.	Termitidae	Macrotermitinae	Pseudacanthotermes	militaris	01-Jul-05	7	2005
AFR	O'Malley	Tanzania	-4.67843	29.63102	Gombe Stream N.P.	Termitidae	Macrotermitinae	Pseudacanthotermes	spiniger	01-Jul-05	7	2005
AFR	O'Malley	Tanzania	-4.67843	29.63102	Gombe Stream N.P.	Termitidae	Macrotermitinae	Pseudacanthotermes	spiniger	01-Jul-05	7	2005
AFR	O'Malley	Tanzania	-4.67843	29.63102	Gombe Stream N.P.	Termitidae	Termitinae	Microcerotermes		01-Jul-05	7	2005
AFR	O'Malley	Tanzania	-4.67843	29.63102	Gombe Stream N.P.	Termitidae	Termitinae	Microcerotermes		01-Jul-05	7	2005
AFR	O'Malley	Tanzania	-4.67843	29.63102	Gombe Stream N.P.	Termitidae	Macrotermitinae	Pseudacanthotermes	spiniger	01-Jul-05	7	2005
AFR	O'Malley	Tanzania	-4.67843	29.63102	Gombe Stream N.P.	Termitidae	Macrotermitinae	Macrotermes		01-Jul-05	7	2005
AFR	O'Malley	Tanzania	-4.67843	29.63102	Gombe Stream N.P.	Termitidae	Macrotermitinae	Pseudacanthotermes	militaris	01-Jul-05	7	2005
AFR	O'Malley	Tanzania	-4.67843	29.63102	Gombe Stream N.P.	Termitidae	Macrotermitinae	Pseudacanthotermes	spiniger	01-Jul-05	7	2005
AFR	O'Malley	Tanzania	-4.67843	29.63102	Gombe Stream N.P.	Termitidae	Macrotermitinae	Pseudacanthotermes	militaris	01-Jul-05	7	2005
AFR	O'Malley	Tanzania	-4.67843	29.63102	Gombe Stream N.P.	Termitidae	Termitinae	Microcerotermes		01-Jul-05	7	2005
AFR	O'Malley	Tanzania	-4.67843	29.63102	Gombe Stream N.P.	Termitidae	Cubitermitinae	Noditermes		01-Jul-05	7	2005
AFR	O'Malley	Tanzania	-4.67843	29.63102	Gombe Stream N.P.	Termitidae	Macrotermitinae	Odontotermes		01-Jul-05	7	2005
AFR	O'Malley	Tanzania	-4.67843	29.63102	Gombe Stream N.P.	Termitidae	Macrotermitinae	Odontotermes		01-Jul-05	7	2005
AFR	O'Malley	Tanzania	-4.67843	29.63102	Gombe Stream N.P.	Termitidae	Cubitermitinae	Noditermes		01-Jul-05	7	2005
AFR	O'Malley	Tanzania	-4.67843	29.63102	Gombe Stream N.P.	Termitidae	Cubitermitinae	Proboscitermes	mcgrewi	01-Jul-05	7	2005
AFR	O'Malley	Tanzania	-4.67843	29.63102	Gombe Stream N.P.	Termitidae	Macrotermitinae	Pseudacanthotermes	spiniger	01-Jul-05	7	2005
AFR	O'Malley	Tanzania	-4.67843	29.63102	Gombe Stream N.P.	Termitidae	Cubitermitinae	Cubitermes	loubetsiensis	01-Jul-05	7	2005
AFR	O'Malley	Tanzania	-4.67843	29.63102	Gombe Stream N.P.	Rhinotermitidae		Schedorhinotermes		01-Jul-05	7	2005
AFR	O'Malley	Tanzania	-4.67843	29.63102	Gombe Stream N.P.	Termitidae	Macrotermitinae	Ancistrotermes		01-Jul-05	7	2005
AFR	O'Malley	Tanzania	-4.67843	29.63102	Gombe Stream N.P.	Termitidae	Termitinae	Microcerotermes		01-Jul-05	7	2005
AFR	O'Malley	Tanzania	-4.67843	29.63102	Gombe Stream N.P.	Termitidae	Macrotermitinae	Pseudacanthotermes	spiniger	01-Jul-05	7	2005
AFR	O'Malley	Tanzania	-4.67843	29.63102	Gombe Stream N.P.	Termitidae	Macrotermitinae	Pseudacanthotermes	militaris	01-Jul-05	7	2005
AFR	O'Malley	Tanzania	-4.67843	29.63102	Gombe Stream N.P.	Termitidae	Macrotermitinae	Pseudacanthotermes	spiniger	01-Jul-05	7	2005
AFR	O'Malley	Tanzania	-4.67843	29.63102	Gombe Stream N.P.	Termitidae	Macrotermitinae	Pseudacanthotermes	spiniger	01-Jul-05	7	2005
AFR	O'Malley	Tanzania	-4.67843	29.63102	Gombe Stream N.P.	Termitidae	Macrotermitinae	Pseudacanthotermes	spiniger	01-Jul-05	7	2005
AFR	O'Malley	Tanzania	-4.67843	29.63102	Gombe Stream N.P.	Termitidae	Apicotermitinae	Aderitotermes	fossor	01-Jul-05	7	2005
AFR	O'Malley	Tanzania	-4.67843	29.63102	Gombe Stream N.P.	Termitidae	Macrotermitinae	Macrotermes		01-Jul-05	7	2005
AFR	O'Malley	Tanzania	-4.67843	29.63102	Gombe Stream N.P.	Termitidae	Macrotermitinae	Pseudacanthotermes	spiniger	01-Jul-05	7	2005
AFR	O'Malley	Tanzania	-4.67843	29.63102	Gombe Stream N.P.	Termitidae	Macrotermitinae	Pseudacanthotermes	militaris	01-Jul-05	7	2005
AFR	O'Malley	Tanzania	-4.67843	29.63102	Gombe Stream N.P.	Termitidae	Macrotermitinae	Pseudacanthotermes	militaris	01-Jul-05	7	2005
AFR	O'Malley	Tanzania	-4.67843	29.63102	Gombe Stream N.P.	Termitidae	Cubitermitinae	Cubitermes	loubetsiensis	01-Jul-05	7	2005
AFR	O'Malley	Tanzania	-4.67843	29.63102	Gombe Stream N.P.	Termitidae	Macrotermitinae	Pseudacanthotermes	militaris	01-Jul-05	7	2005
AFR	O'Malley	Tanzania	-4.67843	29.63102	Gombe Stream N.P.	Termitidae	Macrotermitinae	Microtermes		01-Jul-05	7	2005
AFR	O'Malley	Tanzania	-4.67843	29.63102	Gombe Stream N.P.	Termitidae	Macrotermitinae	Pseudacanthotermes	militaris	01-Jul-05	7	2005
AFR	O'Malley	Tanzania	-4.67843	29.63102	Gombe Stream N.P.	Termitidae	Cubitermitinae	Cubitermes	loubetsiensis	01-Jul-05	7	2005
AFR	O'Malley	Tanzania	-4.67843	29.63102	Gombe Stream N.P.	Termitidae	Macrotermitinae	Microtermes		01-Jul-05	7	2005
AFR	O'Malley	Tanzania	-4.67843	29.63102	Gombe Stream N.P.	Termitidae	Macrotermitinae	Pseudacanthotermes	spiniger	01-Jul-05	7	2005
AFR	O'Malley	Tanzania	-4.67843	29.63102	Gombe Stream N.P.	Termitidae	Macrotermitinae	Macrotermes		01-Jul-05	7	2005
AFR	O'Malley	Tanzania	-4.67843	29.63102	Gombe Stream N.P.	Termitidae	Macrotermitinae	Pseudacanthotermes	spiniger	01-Jul-05	7	2005
AFR	O'Malley	Tanzania	-4.67843	29.63102	Gombe Stream N.P.	Termitidae	Macrotermitinae	Pseudacanthotermes	militaris	01-Jul-05	7	2005
AFR	O'Malley	Tanzania	-4.67843	29.63102	Gombe Stream N.P.	Termitidae	Macrotermitinae	Pseudacanthotermes	spiniger	01-Jul-05	7	2005
AFR	O'Malley	Tanzania	-4.67843	29.63102	Gombe Stream N.P.	Termitidae	Macrotermitinae	Pseudacanthotermes	spiniger	01-Jul-05	7	2005
AFR	O'Malley	Tanzania	-4.67843	29.63102	Gombe Stream N.P.	Termitidae	Macrotermitinae	Pseudacanthotermes	spiniger	01-Jul-05	7	2005
AFR	O'Malley	Tanzania	-4.67843	29.63102	Gombe Stream N.P.	Termitidae	Macrotermitinae	Ancistrotermes		01-Jul-05	7	2005
AFR	O'Malley	Tanzania	-4.67843	29.63102	Gombe Stream N.P.	Termitidae	Macrotermitinae	Pseudacanthotermes	spiniger	01-Jul-05	7	2005
AFR	O'Malley	Tanzania	-4.67843	29.63102	Gombe Stream N.P.	Termitidae	Macrotermitinae	Pseudacanthotermes	militaris	01-Jul-05	7	2005
AFR	O'Malley	Tanzania	-4.67843	29.63102	Gombe Stream N.P.	Termitidae	Macrotermitinae	Pseudacanthotermes	spiniger	01-Jul-05	7	2005
AFR	O'Malley	Tanzania	-4.67843	29.63102	Gombe Stream N.P.	Termitidae	Macrotermitinae	Pseudacanthotermes	militaris	01-Jul-05	7	2005
AFR	O'Malley	Tanzania	-4.67843	29.63102	Gombe Stream N.P.	Termitidae	Macrotermitinae	Pseudacanthotermes	militaris	01-Jul-05	7	2005
AFR	O'Malley	Tanzania	-4.67843	29.63102	Gombe Stream N.P.	Termitidae	Macrotermitinae	Pseudacanthotermes	militaris	01-Jul-05	7	2005
AFR	O'Malley	Tanzania	-4.67843	29.63102	Gombe Stream N.P.	Termitidae	Cubitermitinae	Cubitermes	speciosus	01-Jul-05	7	2005
AFR	O'Malley	Tanzania	-4.67843	29.63102	Gombe Stream N.P.	Termitidae	Macrotermitinae	Pseudacanthotermes	spiniger	01-Jul-05	7	2005
AFR	O'Malley	Tanzania	-4.67843	29.63102	Gombe Stream N.P.	Termitidae	Macrotermitinae	Microtermes		01-Jul-05	7	2005
AFR	O'Malley	Tanzania	-4.67843	29.63102	Gombe Stream N.P.	Termitidae	Cubitermitinae	Basidentitermes		01-Jul-05	7	2005
AFR	O'Malley	Tanzania	-4.67843	29.63102	Gombe Stream N.P.	Termitidae	Macrotermitinae	Macrotermes		01-Jul-05	7	2005
AFR	O'Malley	Tanzania	-4.67843	29.63102	Gombe Stream N.P.	Termitidae	Macrotermitinae	Pseudacanthotermes	spiniger	01-Jul-05	7	2005
AFR	O'Malley	Tanzania	-4.67843	29.63102	Gombe Stream N.P.	Termitidae	Macrotermitinae	Ancistrotermes		01-Jul-05	7	2005
AFR	O'Malley	Tanzania	-4.67843	29.63102	Gombe Stream N.P.	Termitidae	Apicotermitinae	Astalotermes	acholus	01-Jul-05	7	2005
AFR	O'Malley	Tanzania	-4.67843	29.63102	Gombe Stream N.P.	Termitidae	Macrotermitinae	Pseudacanthotermes	militaris	01-Jul-05	7	2005
AFR	O'Malley	Tanzania	-4.67843	29.63102	Gombe Stream N.P.	Termitidae	Apicotermitinae	Astalotermes		01-Jul-05	7	2005
AFR	O'Malley	Tanzania	-4.67843	29.63102	Gombe Stream N.P.	Termitidae	Termitinae	Microcerotermes		01-Jul-05	7	2005
AFR	O'Malley	Tanzania	-4.67843	29.63102	Gombe Stream N.P.	Termitidae	Macrotermitinae	Pseudacanthotermes	militaris	01-Jul-05	7	2005
AFR	O'Malley	Tanzania	-4.67843	29.63102	Gombe Stream N.P.	Termitidae	Macrotermitinae	Macrotermes		01-Jul-05	7	2005
AFR	O'Malley	Tanzania	-4.67843	29.63102	Gombe Stream N.P.	Termitidae	Termitinae	Microcerotermes		01-Jul-05	7	2005
AFR	O'Malley	Tanzania	-4.67843	29.63102	Gombe Stream N.P.	Termitidae	Macrotermitinae	Macrotermes		01-Jul-05	7	2005
AFR	O'Malley	Tanzania	-4.67843	29.63102	Gombe Stream N.P.	Termitidae	Macrotermitinae	Pseudacanthotermes	militaris	01-Jul-05	7	2005
AFR	O'Malley	Tanzania	-4.67843	29.63102	Gombe Stream N.P.	Termitidae	Foraminitermitinae	Foraminitermes		01-Jul-05	7	2005
AFR	O'Malley	Tanzania	-4.67843	29.63102	Gombe Stream N.P.	Termitidae	Nasutitermitinae	Eutermellus	abruptus	01-Jul-05	7	2005
AFR	O'Malley	Tanzania	-4.67843	29.63102	Gombe Stream N.P.	Termitidae	Cubitermitinae	Cubitermes	loubetsiensis	01-Jul-05	7	2005
AFR	O'Malley	Tanzania	-4.67843	29.63102	Gombe Stream N.P.	Termitidae	Macrotermitinae	Pseudacanthotermes	militaris	01-Jul-05	7	2005
AFR	O'Malley	Tanzania	-4.67843	29.63102	Gombe Stream N.P.	Termitidae	Cubitermitinae	Cubitermes	loubetsiensis	01-Jul-05	7	2005
AFR	O'Malley	Tanzania	-4.67843	29.63102	Gombe Stream N.P.	Termitidae	Macrotermitinae	Pseudacanthotermes	militaris	01-Jul-05	7	2005
AFR	O'Malley	Tanzania	-4.67843	29.63102	Gombe Stream N.P.	Termitidae	Cubitermitinae	Cubitermes	loubetsiensis	01-Jul-05	7	2005
AFR	O'Malley	Tanzania	-4.67843	29.63102	Gombe Stream N.P.	Termitidae	Cubitermitinae	Cubitermes	loubetsiensis	01-Jul-05	7	2005
AFR	O'Malley	Tanzania	-4.67843	29.63102	Gombe Stream N.P.	Termitidae	Macrotermitinae	Odontotermes		01-Jul-05	7	2005
AFR	O'Malley	Tanzania	-4.67843	29.63102	Gombe Stream N.P.	Termitidae	Macrotermitinae	Odontotermes		01-Jul-05	7	2005
AFR	O'Malley	Tanzania	-4.67843	29.63102	Gombe Stream N.P.	Termitidae	Macrotermitinae	Pseudacanthotermes	spiniger	01-Jul-05	7	2005
AFR	O'Malley	Tanzania	-4.67843	29.63102	Gombe Stream N.P.	Termitidae	Termitinae	Microcerotermes		01-Jul-05	7	2005
AFR	O'Malley	Tanzania	-4.67843	29.63102	Gombe Stream N.P.	Termitidae	Macrotermitinae	Pseudacanthotermes	militaris	01-Jul-05	7	2005
AFR	O'Malley	Tanzania	-4.67843	29.63102	Gombe Stream N.P.	Termitidae	Cubitermitinae	Cubitermes	loubetsiensis	01-Jul-05	7	2005
AFR	O'Malley	Tanzania	-4.67843	29.63102	Gombe Stream N.P.	Termitidae	Macrotermitinae	Pseudacanthotermes	militaris	01-Jul-05	7	2005
AFR	O'Malley	Tanzania	-4.67843	29.63102	Gombe Stream N.P.	Termitidae	Macrotermitinae	Pseudacanthotermes	militaris	01-Jul-05	7	2005
AFR	O'Malley	Tanzania	-4.67843	29.63102	Gombe Stream N.P.	Termitidae	Macrotermitinae	Pseudacanthotermes	militaris	01-Jul-05	7	2005
AFR	O'Malley	Tanzania	-4.67843	29.63102	Gombe Stream N.P.	Termitidae	Macrotermitinae	Odontotermes		01-Jul-05	7	2005
AFR	O'Malley	Tanzania	-4.67843	29.63102	Gombe Stream N.P.	Termitidae	Macrotermitinae	Pseudacanthotermes	militaris	01-Jul-05	7	2005
AFR	O'Malley	Tanzania	-4.67843	29.63102	Gombe Stream N.P.	Termitidae	Cubitermitinae	Cubitermes	loubetsiensis	01-Jul-05	7	2005
AFR	O'Malley	Tanzania	-4.67843	29.63102	Gombe Stream N.P.	Termitidae	Macrotermitinae	Macrotermes		01-Jul-05	7	2005
AFR	O'Malley	Tanzania	-4.67843	29.63102	Gombe Stream N.P.	Termitidae	Termitinae	Microcerotermes		01-Jul-05	7	2005
AFR	O'Malley	Tanzania	-4.67843	29.63102	Gombe Stream N.P.	Termitidae	Macrotermitinae	Pseudacanthotermes	spiniger	01-Jul-05	7	2005
AFR	O'Malley	Tanzania	-4.67843	29.63102	Gombe Stream N.P.	Termitidae	Macrotermitinae	Pseudacanthotermes	spiniger	01-Jul-05	7	2005
AFR	O'Malley	Tanzania	-4.67843	29.63102	Gombe Stream N.P.	Termitidae	Macrotermitinae	Odontotermes		01-Jul-05	7	2005
AFR	O'Malley	Tanzania	-4.67843	29.63102	Gombe Stream N.P.	Termitidae	Macrotermitinae	Pseudacanthotermes	militaris	01-Jul-05	7	2005
AFR	O'Malley	Tanzania	-4.67843	29.63102	Gombe Stream N.P.	Termitidae	Macrotermitinae	Pseudacanthotermes	militaris	01-Jul-05	7	2005
AFR	O'Malley	Tanzania	-4.67843	29.63102	Gombe Stream N.P.	Rhinotermitidae		Coptotermes	sjostedti	01-Jul-05	7	2005
AFR	O'Malley	Tanzania	-4.67843	29.63102	Gombe Stream N.P.	Termitidae	Macrotermitinae	Macrotermes		01-Jul-05	7	2005
AFR	O'Malley	Tanzania	-4.67843	29.63102	Gombe Stream N.P.	Termitidae	Cubitermitinae	Cubitermes	speciosus	01-Jul-05	7	2005
AFR	O'Malley	Tanzania	-4.67843	29.63102	Gombe Stream N.P.	Termitidae	Termitinae	Microcerotermes		01-Jul-05	7	2005
AFR	O'Malley	Tanzania	-4.67843	29.63102	Gombe Stream N.P.	Termitidae	Macrotermitinae	Macrotermes		01-Jul-05	7	2005
AFR	O'Malley	Tanzania	-4.67843	29.63102	Gombe Stream N.P.	Termitidae	Macrotermitinae	Macrotermes		01-Jul-05	7	2005
AFR	O'Malley	Tanzania	-4.67843	29.63102	Gombe Stream N.P.	Termitidae	Cubitermitinae	Basidentitermes		01-Jul-05	7	2005
AFR	O'Malley	Tanzania	-4.67843	29.63102	Gombe Stream N.P.	Termitidae	Macrotermitinae	Pseudacanthotermes	spiniger	01-Jul-05	7	2005
AFR	O'Malley	Tanzania	-4.67843	29.63102	Gombe Stream N.P.	Termitidae	Apicotermitinae	Astratotermes	hilarus	01-Jul-05	7	2005
AFR	O'Malley	Tanzania	-4.67843	29.63102	Gombe Stream N.P.	Termitidae	Macrotermitinae	Pseudacanthotermes	militaris	01-Jul-05	7	2005
AFR	O'Malley	Tanzania	-4.67843	29.63102	Gombe Stream N.P.	Termitidae	Macrotermitinae	Odontotermes		01-Jul-05	7	2005
AFR	O'Malley	Tanzania	-4.67843	29.63102	Gombe Stream N.P.	Termitidae	Macrotermitinae	Odontotermes		01-Jul-05	7	2005
AFR	O'Malley	Tanzania	-4.67843	29.63102	Gombe Stream N.P.	Termitidae	Cubitermitinae	Cubitermes		01-Jul-05	7	2005
AFR	O'Malley	Tanzania	-4.67843	29.63102	Gombe Stream N.P.	Termitidae	Termitinae	Microcerotermes		01-Jul-05	7	2005
AFR	O'Malley	Tanzania	-4.67843	29.63102	Gombe Stream N.P.	Termitidae	Termitinae	Microcerotermes		01-Jul-05	7	2005
AFR	O'Malley	Tanzania	-4.67843	29.63102	Gombe Stream N.P.	Termitidae	Macrotermitinae	Pseudacanthotermes	militaris	01-Jul-05	7	2005
AFR	O'Malley	Tanzania	-4.67843	29.63102	Gombe Stream N.P.	Termitidae	Macrotermitinae	Pseudacanthotermes	militaris	01-Jul-05	7	2005
AFR	O'Malley	Tanzania	-4.67843	29.63102	Gombe Stream N.P.	Rhinotermitidae		Schedorhinotermes		01-Jul-05	7	2005
AFR	O'Malley	Tanzania	-4.67843	29.63102	Gombe Stream N.P.	Termitidae	Macrotermitinae	Ancistrotermes		01-Jul-05	7	2005
AFR	O'Malley	Tanzania	-4.67843	29.63102	Gombe Stream N.P.	Termitidae	Macrotermitinae	Pseudacanthotermes	spiniger	01-Jul-05	7	2005
AFR	O'Malley	Tanzania	-4.67843	29.63102	Gombe Stream N.P.	Termitidae	Macrotermitinae	Microtermes		01-Jul-05	7	2005
AFR	O'Malley	Tanzania	-4.67843	29.63102	Gombe Stream N.P.	Termitidae	Macrotermitinae	Odontotermes		01-Jul-05	7	2005
AFR	O'Malley	Tanzania	-4.67843	29.63102	Gombe Stream N.P.	Termitidae	Macrotermitinae	Macrotermes		01-Jul-05	7	2005
AFR	O'Malley	Tanzania	-4.67843	29.63102	Gombe Stream N.P.	Termitidae	Macrotermitinae	Pseudacanthotermes	militaris	01-Jul-05	7	2005
AFR	O'Malley	Tanzania	-4.67843	29.63102	Gombe Stream N.P.	Termitidae	Macrotermitinae	Pseudacanthotermes	militaris	01-Jul-05	7	2005
AFR	O'Malley	Tanzania	-4.67843	29.63102	Gombe Stream N.P.	Termitidae	Macrotermitinae	Pseudacanthotermes	militaris	01-Jul-05	7	2005
AFR	O'Malley	Tanzania	-4.67843	29.63102	Gombe Stream N.P.	Termitidae	Cubitermitinae	Cubitermes	loubetsiensis	01-Jul-05	7	2005
AFR	O'Malley	Tanzania	-4.67843	29.63102	Gombe Stream N.P.	Termitidae	Macrotermitinae	Pseudacanthotermes	militaris	01-Jul-05	7	2005
AFR	O'Malley	Tanzania	-4.67843	29.63102	Gombe Stream N.P.	Termitidae	Macrotermitinae	Pseudacanthotermes	militaris	01-Jul-05	7	2005
AFR	O'Malley	Tanzania	-4.67843	29.63102	Gombe Stream N.P.	Termitidae	Macrotermitinae	Odontotermes		01-Jul-05	7	2005
AFR	O'Malley	Tanzania	-4.67843	29.63102	Gombe Stream N.P.	Termitidae	Cubitermitinae	Ophiotermes	ungandensis	01-Jul-05	7	2005
AFR	O'Malley	Tanzania	-4.67843	29.63102	Gombe Stream N.P.	Termitidae	Macrotermitinae	Pseudacanthotermes	militaris	01-Jul-05	7	2005
AFR	O'Malley	Tanzania	-4.67843	29.63102	Gombe Stream N.P.	Termitidae	Macrotermitinae	Pseudacanthotermes	militaris	01-Jul-05	7	2005
AFR	O'Malley	Tanzania	-4.67843	29.63102	Gombe Stream N.P.	Termitidae	Cubitermitinae	Cubitermes	speciosus	01-Jul-05	7	2005
AFR	O'Malley	Tanzania	-4.67843	29.63102	Gombe Stream N.P.	Termitidae	Macrotermitinae	Pseudacanthotermes	militaris	01-Jul-05	7	2005
AFR	O'Malley	Tanzania	-4.67843	29.63102	Gombe Stream N.P.	Termitidae	Termitinae	Microcerotermes		01-Jul-05	7	2005
AFR	O'Malley	Tanzania	-4.67843	29.63102	Gombe Stream N.P.	Termitidae	Termitinae	Microcerotermes		01-Jul-05	7	2005
AFR	O'Malley	Tanzania	-4.67843	29.63102	Gombe Stream N.P.	Termitidae	Macrotermitinae	Ancistrotermes		01-Jul-05	7	2005
AFR	O'Malley	Tanzania	-4.67843	29.63102	Gombe Stream N.P.	Termitidae	Macrotermitinae	Pseudacanthotermes	militaris	01-Jul-05	7	2005
AFR	O'Malley	Tanzania	-4.67843	29.63102	Gombe Stream N.P.	Termitidae	Termitinae	Microcerotermes		01-Jul-05	7	2005
AFR	O'Malley	Tanzania	-4.67843	29.63102	Gombe Stream N.P.	Termitidae	Termitinae	Microcerotermes		01-Jul-05	7	2005
AFR	O'Malley	Tanzania	-4.67843	29.63102	Gombe Stream N.P.	Termitidae	Macrotermitinae	Macrotermes		01-Jul-05	7	2005
AFR	O'Malley	Tanzania	-4.67843	29.63102	Gombe Stream N.P.	Termitidae	Macrotermitinae	Pseudacanthotermes	spiniger	01-Jul-05	7	2005
AFR	O'Malley	Tanzania	-4.67843	29.63102	Gombe Stream N.P.	Termitidae	Macrotermitinae	Ancistrotermes		01-Jul-05	7	2005
AFR	O'Malley	Tanzania	-4.67843	29.63102	Gombe Stream N.P.	Termitidae	Macrotermitinae	Pseudacanthotermes	spiniger	01-Jul-05	7	2005
AFR	O'Malley	Tanzania	-4.67843	29.63102	Gombe Stream N.P.	Termitidae	Macrotermitinae	Ancistrotermes		01-Jul-05	7	2005
AFR	O'Malley	Tanzania	-4.67843	29.63102	Gombe Stream N.P.	Termitidae	Macrotermitinae	Pseudacanthotermes	militaris	01-Jul-05	7	2005
AFR	O'Malley	Tanzania	-4.67843	29.63102	Gombe Stream N.P.	Termitidae	Macrotermitinae	Ancistrotermes		01-Jul-05	7	2005
AFR	O'Malley	Tanzania	-4.67843	29.63102	Gombe Stream N.P.	Termitidae	Macrotermitinae	Macrotermes		01-Jul-05	7	2005
AFR	O'Malley	Tanzania	-4.67843	29.63102	Gombe Stream N.P.	Termitidae	Termitinae	Microcerotermes		01-Jul-05	7	2005
AFR	O'Malley	Tanzania	-4.67843	29.63102	Gombe Stream N.P.	Termitidae	Macrotermitinae	Macrotermes		01-Jul-05	7	2005
AFR	O'Malley	Tanzania	-4.67843	29.63102	Gombe Stream N.P.	Termitidae	Macrotermitinae	Pseudacanthotermes	spiniger	01-Jul-05	7	2005
AFR	O'Malley	Tanzania	-4.67843	29.63102	Gombe Stream N.P.	Termitidae	Macrotermitinae	Ancistrotermes		01-Jul-05	7	2005
AFR	O'Malley	Tanzania	-4.67843	29.63102	Gombe Stream N.P.	Rhinotermitidae		Schedorhinotermes		01-Jul-05	7	2005
AFR	O'Malley	Tanzania	-4.67843	29.63102	Gombe Stream N.P.	Termitidae	Termitinae	Microcerotermes		01-Jul-05	7	2005
AFR	O'Malley	Tanzania	-4.67843	29.63102	Gombe Stream N.P.	Termitidae	Termitinae	Promirotermes		01-Jul-05	7	2005
AFR	O'Malley	Tanzania	-4.67843	29.63102	Gombe Stream N.P.	Termitidae	Macrotermitinae	Microtermes		01-Jul-05	7	2005
AFR	O'Malley	Tanzania	-4.67843	29.63102	Gombe Stream N.P.	Rhinotermitidae		Coptotermes	sjostedti	01-Jul-05	7	2005
AFR	O'Malley	Tanzania	-4.67843	29.63102	Gombe Stream N.P.	Termitidae	Macrotermitinae	Pseudacanthotermes	militaris	01-Jul-05	7	2005
AFR	O'Malley	Tanzania	-4.67843	29.63102	Gombe Stream N.P.	Termitidae	Apicotermitinae	Ateuchotermes	pectinatus	01-Jul-05	7	2005
AFR	O'Malley	Tanzania	-4.67843	29.63102	Gombe Stream N.P.	Termitidae	Termitinae	Microcerotermes		01-Jul-05	7	2005
AFR	O'Malley	Tanzania	-4.67843	29.63102	Gombe Stream N.P.	Termitidae	Macrotermitinae	Pseudacanthotermes	militaris	01-Jul-05	7	2005
AFR	O'Malley	Tanzania	-4.67843	29.63102	Gombe Stream N.P.	Termitidae	Termitinae	Microcerotermes		01-Jul-05	7	2005
AFR	O'Malley	Tanzania	-4.67843	29.63102	Gombe Stream N.P.	Termitidae	Cubitermitinae	Noditermes	cristifrons	01-Jul-05	7	2005
AFR	O'Malley	Tanzania	-4.67843	29.63102	Gombe Stream N.P.	Termitidae	Cubitermitinae	Noditermes		01-Jul-05	7	2005
AFR	O'Malley	Tanzania	-4.67843	29.63102	Gombe Stream N.P.	Termitidae	Cubitermitinae	Cubitermes	sulcifrons	01-Jul-05	7	2005
AFR	O'Malley	Tanzania	-4.67843	29.63102	Gombe Stream N.P.	Termitidae	Termitinae	Microcerotermes		01-Jul-05	7	2005
AFR	O'Malley	Tanzania	-4.67843	29.63102	Gombe Stream N.P.	Termitidae	Termitinae	Microcerotermes		01-Jul-05	7	2005
AFR	O'Malley	Tanzania	-4.67843	29.63102	Gombe Stream N.P.	Termitidae	Termitinae	Microcerotermes		01-Jul-05	7	2005
AFR	O'Malley	Tanzania	-4.67843	29.63102	Gombe Stream N.P.	Termitidae	Macrotermitinae	Microtermes		01-Jul-05	7	2005
AFR	O'Malley	Tanzania	-4.67843	29.63102	Gombe Stream N.P.	Termitidae	Termitinae	Microcerotermes		01-Jul-05	7	2005
AFR	O'Malley	Tanzania	-4.67843	29.63102	Gombe Stream N.P.	Termitidae	Macrotermitinae	Pseudacanthotermes	spiniger	01-Jul-05	7	2005
AFR	O'Malley	Tanzania	-4.67843	29.63102	Gombe Stream N.P.	Termitidae	Termitinae	Microcerotermes		01-Jul-05	7	2005
AFR	O'Malley	Tanzania	-4.67843	29.63102	Gombe Stream N.P.	Termitidae	Termitinae	Microcerotermes		01-Jul-05	7	2005
AFR	O'Malley	Tanzania	-4.67843	29.63102	Gombe Stream N.P.	Termitidae	Termitinae	Microcerotermes		01-Jul-05	7	2005
AFR	O'Malley	Tanzania	-4.67843	29.63102	Gombe Stream N.P.	Termitidae	Macrotermitinae	Ancistrotermes		01-Jul-05	7	2005
AFR	O'Malley	Tanzania	-4.67843	29.63102	Gombe Stream N.P.	Termitidae	Macrotermitinae	Ancistrotermes		01-Jul-05	7	2005
AFR	O'Malley	Tanzania	-4.67843	29.63102	Gombe Stream N.P.	Termitidae	Macrotermitinae	Microtermes		01-Jul-05	7	2005
AFR	O'Malley	Tanzania	-4.67843	29.63102	Gombe Stream N.P.	Termitidae	Macrotermitinae	Ancistrotermes		01-Jul-05	7	2005
AFR	O'Malley	Tanzania	-4.67843	29.63102	Gombe Stream N.P.	Termitidae	Macrotermitinae	Pseudacanthotermes	spiniger	01-Jul-05	7	2005
AFR	O'Malley	Tanzania	-4.67843	29.63102	Gombe Stream N.P.	Termitidae	Macrotermitinae	Odontotermes		01-Jul-05	7	2005
AFR	O'Malley	Tanzania	-4.67843	29.63102	Gombe Stream N.P.	Termitidae	Termitinae	Microcerotermes		01-Jul-05	7	2005
AFR	O'Malley	Tanzania	-4.67843	29.63102	Gombe Stream N.P.	Termitidae	Termitinae	Microcerotermes		01-Jul-05	7	2005
AFR	O'Malley	Tanzania	-4.67843	29.63102	Gombe Stream N.P.	Termitidae	Macrotermitinae	Pseudacanthotermes	spiniger	01-Jul-05	7	2005
AFR	O'Malley	Tanzania	-4.67843	29.63102	Gombe Stream N.P.	Termitidae	Macrotermitinae	Pseudacanthotermes	spiniger	01-Jul-05	7	2005
AFR	O'Malley	Tanzania	-4.67843	29.63102	Gombe Stream N.P.	Termitidae	Macrotermitinae	Pseudacanthotermes	spiniger	01-Jul-05	7	2005
AFR	O'Malley	Tanzania	-4.67843	29.63102	Gombe Stream N.P.	Termitidae	Macrotermitinae	Odontotermes		01-Jul-05	7	2005
AFR	O'Malley	Tanzania	-4.67843	29.63102	Gombe Stream N.P.	Termitidae	Macrotermitinae	Ancistrotermes		01-Jul-05	7	2005
AFR	O'Malley	Tanzania	-4.67843	29.63102	Gombe Stream N.P.	Termitidae	Macrotermitinae	Odontotermes		01-Jul-05	7	2005
AFR	O'Malley	Tanzania	-4.67843	29.63102	Gombe Stream N.P.	Termitidae	Cubitermitinae	Noditermes		01-Jul-05	7	2005
AFR	O'Malley	Tanzania	-4.67843	29.63102	Gombe Stream N.P.	Rhinotermitidae		Schedorhinotermes		01-Jul-05	7	2005
AFR	O'Malley	Tanzania	-4.67843	29.63102	Gombe Stream N.P.	Termitidae	Macrotermitinae	Macrotermes		01-Jul-05	7	2005
AFR	O'Malley	Tanzania	-4.67843	29.63102	Gombe Stream N.P.	Termitidae	Termitinae	Microcerotermes		01-Jul-05	7	2005
AFR	O'Malley	Tanzania	-4.67843	29.63102	Gombe Stream N.P.	Termitidae	Apicotermitinae	Alyscotermes	trestus	01-Jul-05	7	2005
AFR	O'Malley	Tanzania	-4.67843	29.63102	Gombe Stream N.P.	Termitidae	Macrotermitinae	Pseudacanthotermes	militaris	01-Jul-05	7	2005
AFR	O'Malley	Tanzania	-4.67843	29.63102	Gombe Stream N.P.	Termitidae	Macrotermitinae	Pseudacanthotermes	militaris	01-Jul-05	7	2005
AFR	O'Malley	Tanzania	-4.67843	29.63102	Gombe Stream N.P.	Termitidae	Macrotermitinae	Pseudacanthotermes	militaris	01-Jul-05	7	2005
AFR	O'Malley	Tanzania	-4.67843	29.63102	Gombe Stream N.P.	Termitidae	Termitinae	Microcerotermes		01-Jul-05	7	2005
AFR	O'Malley	Tanzania	-4.67843	29.63102	Gombe Stream N.P.	Termitidae	Termitinae	Microcerotermes		01-Jul-05	7	2005
AFR	O'Malley	Tanzania	-4.67843	29.63102	Gombe Stream N.P.	Termitidae	Cubitermitinae	Cubitermes	speciosus	01-Jul-05	7	2005
AFR	O'Malley	Tanzania	-4.67843	29.63102	Gombe Stream N.P.	Termitidae	Termitinae	Microcerotermes		01-Jul-05	7	2005
AFR	O'Malley	Tanzania	-4.67843	29.63102	Gombe Stream N.P.	Termitidae	Macrotermitinae	Odontotermes		01-Jul-05	7	2005
AFR	O'Malley	Tanzania	-4.67843	29.63102	Gombe Stream N.P.	Termitidae	Macrotermitinae	Pseudacanthotermes	militaris	01-Jul-05	7	2005
AFR	O'Malley	Tanzania	-4.67843	29.63102	Gombe Stream N.P.	Termitidae	Macrotermitinae	Pseudacanthotermes	spiniger	01-Jul-05	7	2005
AFR	O'Malley	Tanzania	-4.67843	29.63102	Gombe Stream N.P.	Termitidae	Macrotermitinae	Pseudacanthotermes	spiniger	01-Jul-05	7	2005
AFR	O'Malley	Tanzania	-4.67843	29.63102	Gombe Stream N.P.	Termitidae	Termitinae	Microcerotermes		01-Jul-05	7	2005
AFR	O'Malley	Tanzania	-4.67843	29.63102	Gombe Stream N.P.	Termitidae	Macrotermitinae	Macrotermes		01-Jul-05	7	2005
AFR	O'Malley	Tanzania	-4.67843	29.63102	Gombe Stream N.P.	Termitidae	Termitinae	Microcerotermes		01-Jul-05	7	2005
AFR	O'Malley	Tanzania	-4.67843	29.63102	Gombe Stream N.P.	Termitidae	Macrotermitinae	Pseudacanthotermes	militaris	01-Jul-05	7	2005
AFR	O'Malley	Tanzania	-4.67843	29.63102	Gombe Stream N.P.	Termitidae	Termitinae	Microcerotermes		01-Jul-05	7	2005
AFR	O'Malley	Tanzania	-4.67843	29.63102	Gombe Stream N.P.	Termitidae	Termitinae	Microcerotermes		01-Jul-05	7	2005
AFR	O'Malley	Tanzania	-4.67843	29.63102	Gombe Stream N.P.	Termitidae	Termitinae	Microcerotermes		01-Jul-05	7	2005
AFR	O'Malley	Tanzania	-4.67843	29.63102	Gombe Stream N.P.	Termitidae	Macrotermitinae	Microtermes		01-Jul-05	7	2005
AFR	O'Malley	Tanzania	-4.67843	29.63102	Gombe Stream N.P.	Termitidae	Macrotermitinae	Pseudacanthotermes	militaris	01-Jul-05	7	2005
AFR	O'Malley	Tanzania	-4.67843	29.63102	Gombe Stream N.P.	Termitidae	Macrotermitinae	Pseudacanthotermes	militaris	01-Jul-05	7	2005
AFR	O'Malley	Tanzania	-4.67843	29.63102	Gombe Stream N.P.	Termitidae	Macrotermitinae	Pseudacanthotermes	militaris	01-Jul-05	7	2005
AFR	O'Malley	Tanzania	-4.67843	29.63102	Gombe Stream N.P.	Termitidae	Macrotermitinae	Microtermes		01-Jul-05	7	2005
AFR	O'Malley	Tanzania	-4.67843	29.63102	Gombe Stream N.P.	Termitidae	Cubitermitinae	Basidentitermes		01-Jul-05	7	2005
AFR	O'Malley	Tanzania	-4.67843	29.63102	Gombe Stream N.P.	Termitidae	Macrotermitinae	Pseudacanthotermes	spiniger	01-Jul-05	7	2005
AFR	O'Malley	Tanzania	-4.67843	29.63102	Gombe Stream N.P.	Termitidae	Macrotermitinae	Odontotermes		01-Jul-05	7	2005
AFR	O'Malley	Tanzania	-4.67843	29.63102	Gombe Stream N.P.	Termitidae	Macrotermitinae	Pseudacanthotermes	militaris	01-Jul-05	7	2005
AFR	O'Malley	Tanzania	-4.67843	29.63102	Gombe Stream N.P.	Termitidae	Macrotermitinae	Pseudacanthotermes	militaris	01-Jul-05	7	2005
AFR	O'Malley	Tanzania	-4.67843	29.63102	Gombe Stream N.P.	Termitidae	Macrotermitinae	Pseudacanthotermes	militaris	01-Jul-05	7	2005
AFR	O'Malley	Tanzania	-4.67843	29.63102	Gombe Stream N.P.	Termitidae	Termitinae	Microcerotermes		01-Jul-05	7	2005
AFR	O'Malley	Tanzania	-4.67843	29.63102	Gombe Stream N.P.	Termitidae	Macrotermitinae	Odontotermes		01-Jul-05	7	2005
AFR	O'Malley	Tanzania	-4.67843	29.63102	Gombe Stream N.P.	Termitidae	Termitinae	Amitermes		01-Jul-05	7	2005
AFR	O'Malley	Tanzania	-4.67843	29.63102	Gombe Stream N.P.	Termitidae	Macrotermitinae	Macrotermes		01-Jul-05	7	2005
AFR	O'Malley	Tanzania	-4.67843	29.63102	Gombe Stream N.P.	Termitidae	Cubitermitinae	Noditermes		01-Jul-05	7	2005
AFR	O'Malley	Tanzania	-4.67843	29.63102	Gombe Stream N.P.	Termitidae	Macrotermitinae	Pseudacanthotermes	militaris	01-Jul-05	7	2005
AFR	O'Malley	Tanzania	-4.67843	29.63102	Gombe Stream N.P.	Termitidae	Termitinae	Microcerotermes		01-Jul-05	7	2005
AFR	O'Malley	Tanzania	-4.67843	29.63102	Gombe Stream N.P.	Termitidae	Macrotermitinae	Pseudacanthotermes	spiniger	01-Jul-05	7	2005
AFR	O'Malley	Tanzania	-4.67843	29.63102	Gombe Stream N.P.	Termitidae	Macrotermitinae	Pseudacanthotermes	spiniger	01-Jul-05	7	2005
AFR	O'Malley	Tanzania	-4.67843	29.63102	Gombe Stream N.P.	Termitidae	Macrotermitinae	Odontotermes		01-Jul-05	7	2005
AFR	O'Malley	Tanzania	-4.67843	29.63102	Gombe Stream N.P.	Termitidae	Macrotermitinae	Pseudacanthotermes	spiniger	01-Jul-05	7	2005
AFR	O'Malley	Tanzania	-4.67843	29.63102	Gombe Stream N.P.	Termitidae	Macrotermitinae	Pseudacanthotermes	spiniger	01-Jul-05	7	2005
AFR	O'Malley	Tanzania	-4.67843	29.63102	Gombe Stream N.P.	Termitidae	Macrotermitinae	Pseudacanthotermes	militaris	01-Jul-05	7	2005
AFR	O'Malley	Tanzania	-4.67843	29.63102	Gombe Stream N.P.	Rhinotermitidae		Coptotermes	sjostedti	01-Jul-05	7	2005
AFR	O'Malley	Tanzania	-4.67843	29.63102	Gombe Stream N.P.	Termitidae	Macrotermitinae	Pseudacanthotermes	spiniger	01-Jul-05	7	2005
AFR	O'Malley	Tanzania	-4.67843	29.63102	Gombe Stream N.P.	Termitidae	Macrotermitinae	Pseudacanthotermes	spiniger	01-Jul-05	7	2005
AFR	O'Malley	Tanzania	-4.67843	29.63102	Gombe Stream N.P.	Termitidae	Macrotermitinae	Pseudacanthotermes	spiniger	01-Jul-05	7	2005
AFR	O'Malley	Tanzania	-4.67843	29.63102	Gombe Stream N.P.	Termitidae	Cubitermitinae	Cubitermes	loubetsiensis	01-Jul-05	7	2005
AFR	O'Malley	Tanzania	-4.67843	29.63102	Gombe Stream N.P.	Termitidae	Macrotermitinae	Odontotermes		01-Jul-05	7	2005
AFR	O'Malley	Tanzania	-4.67843	29.63102	Gombe Stream N.P.	Termitidae	Macrotermitinae	Pseudacanthotermes	spiniger	01-Jul-05	7	2005
AFR	O'Malley	Tanzania	-4.67843	29.63102	Gombe Stream N.P.	Termitidae	Macrotermitinae	Pseudacanthotermes	spiniger	01-Jul-05	7	2005
AFR	O'Malley	Tanzania	-4.67843	29.63102	Gombe Stream N.P.	Termitidae	Macrotermitinae	Pseudacanthotermes	spiniger	01-Jul-05	7	2005
AFR	O'Malley	Tanzania	-4.67843	29.63102	Gombe Stream N.P.	Termitidae	Termitinae	Microcerotermes		01-Jul-05	7	2005
AFR	O'Malley	Tanzania	-4.67843	29.63102	Gombe Stream N.P.	Termitidae	Termitinae	Microcerotermes		01-Jul-05	7	2005
AFR	O'Malley	Tanzania	-4.67843	29.63102	Gombe Stream N.P.	Termitidae	Cubitermitinae	Ophiotermes		01-Jul-05	7	2005
AFR	O'Malley	Tanzania	-4.67843	29.63102	Gombe Stream N.P.	Termitidae	Termitinae	Promirotermes		01-Jul-05	7	2005
AFR	O'Malley	Tanzania	-4.67843	29.63102	Gombe Stream N.P.	Termitidae	Macrotermitinae	Pseudacanthotermes	militaris	01-Jul-05	7	2005
AFR	O'Malley	Tanzania	-4.67843	29.63102	Gombe Stream N.P.	Termitidae	Macrotermitinae	Pseudacanthotermes	militaris	01-Jul-05	7	2005
AFR	O'Malley	Tanzania	-4.67843	29.63102	Gombe Stream N.P.	Termitidae	Macrotermitinae	Microtermes		01-Jul-05	7	2005
AFR	O'Malley	Tanzania	-4.67843	29.63102	Gombe Stream N.P.	Termitidae	Macrotermitinae	Pseudacanthotermes	militaris	01-Jul-05	7	2005
AFR	O'Malley	Tanzania	-4.67843	29.63102	Gombe Stream N.P.	Termitidae	Macrotermitinae	Pseudacanthotermes	militaris	01-Jul-05	7	2005
AFR	O'Malley	Tanzania	-4.67843	29.63102	Gombe Stream N.P.	Termitidae	Macrotermitinae	Pseudacanthotermes	militaris	01-Jul-05	7	2005
AFR	O'Malley	Tanzania	-4.67843	29.63102	Gombe Stream N.P.	Termitidae	Macrotermitinae	Pseudacanthotermes	spiniger	01-Jul-05	7	2005
AFR	O'Malley	Tanzania	-4.67843	29.63102	Gombe Stream N.P.	Termitidae	Macrotermitinae	Odontotermes		01-Jul-05	7	2005
AFR	O'Malley	Tanzania	-4.67843	29.63102	Gombe Stream N.P.	Termitidae	Cubitermitinae	Furculitermes		01-Jul-05	7	2005
AFR	O'Malley	Tanzania	-4.67843	29.63102	Gombe Stream N.P.	Termitidae	Macrotermitinae	Pseudacanthotermes	spiniger	01-Jul-05	7	2005
AFR	O'Malley	Tanzania	-4.67843	29.63102	Gombe Stream N.P.	Termitidae	Macrotermitinae	Pseudacanthotermes	spiniger	01-Jul-05	7	2005
AFR	O'Malley	Tanzania	-4.67843	29.63102	Gombe Stream N.P.	Termitidae	Macrotermitinae	Pseudacanthotermes	spiniger	01-Jul-05	7	2005
AFR	O'Malley	Tanzania	-4.67843	29.63102	Gombe Stream N.P.	Termitidae	Macrotermitinae	Pseudacanthotermes	militaris	01-Jul-05	7	2005
AFR	O'Malley	Tanzania	-4.67843	29.63102	Gombe Stream N.P.	Rhinotermitidae		Schedorhinotermes		01-Jul-05	7	2005
AFR	O'Malley	Tanzania	-4.67843	29.63102	Gombe Stream N.P.	Termitidae	Macrotermitinae	Odontotermes		01-Jul-05	7	2005
AFR	O'Malley	Tanzania	-4.67843	29.63102	Gombe Stream N.P.	Termitidae	Macrotermitinae	Pseudacanthotermes	militaris	01-Jul-05	7	2005
AFR	O'Malley	Tanzania	-4.67843	29.63102	Gombe Stream N.P.	Termitidae	Apicotermitinae	Aderitotermes	fossor	01-Jul-05	7	2005
AFR	O'Malley	Tanzania	-4.67843	29.63102	Gombe Stream N.P.	Termitidae	Macrotermitinae	Pseudacanthotermes	spiniger	01-Jul-05	7	2005
AFR	O'Malley	Tanzania	-4.67843	29.63102	Gombe Stream N.P.	Termitidae	Foraminitermitinae	Foraminitermes	rhinoceros	01-Jul-05	7	2005
AFR	O'Malley	Tanzania	-4.67843	29.63102	Gombe Stream N.P.	Termitidae	Macrotermitinae	Pseudacanthotermes	militaris	01-Jul-05	7	2005
AFR	O'Malley	Tanzania	-4.67843	29.63102	Gombe Stream N.P.	Termitidae	Termitinae	Microcerotermes		01-Jul-05	7	2005
AFR	O'Malley	Tanzania	-4.67843	29.63102	Gombe Stream N.P.	Termitidae	Macrotermitinae	Pseudacanthotermes	militaris	01-Jul-05	7	2005
AFR	O'Malley	Tanzania	-4.67843	29.63102	Gombe Stream N.P.	Termitidae	Termitinae	Microcerotermes		01-Jul-05	7	2005
AFR	O'Malley	Tanzania	-4.67843	29.63102	Gombe Stream N.P.	Termitidae	Macrotermitinae	Pseudacanthotermes	spiniger	01-Jul-05	7	2005
AFR	O'Malley	Tanzania	-4.67843	29.63102	Gombe Stream N.P.	Termitidae	Termitinae	Microcerotermes		01-Jul-05	7	2005
AFR	O'Malley	Tanzania	-4.67843	29.63102	Gombe Stream N.P.	Termitidae	Macrotermitinae	Pseudacanthotermes	spiniger	01-Jul-05	7	2005
AFR	O'Malley	Tanzania	-4.67843	29.63102	Gombe Stream N.P.	Termitidae	Macrotermitinae	Pseudacanthotermes	militaris	01-Jul-05	7	2005
AFR	O'Malley	Tanzania	-4.67843	29.63102	Gombe Stream N.P.	Termitidae	Termitinae	Microcerotermes		01-Jul-05	7	2005
AFR	O'Malley	Tanzania	-4.67843	29.63102	Gombe Stream N.P.	Termitidae	Macrotermitinae	Pseudacanthotermes	spiniger	01-Jul-05	7	2005
AFR	O'Malley	Tanzania	-4.67843	29.63102	Gombe Stream N.P.	Termitidae	Cubitermitinae	Noditermes		01-Jul-05	7	2005
AFR	O'Malley	Tanzania	-4.67843	29.63102	Gombe Stream N.P.	Termitidae	Cubitermitinae	Cubitermes	loubetsiensis	01-Jul-05	7	2005
AFR	O'Malley	Tanzania	-4.67843	29.63102	Gombe Stream N.P.	Termitidae	Termitinae	Microcerotermes		01-Jul-05	7	2005
AFR	O'Malley	Tanzania	-4.67843	29.63102	Gombe Stream N.P.	Termitidae	Macrotermitinae	Microtermes		01-Jul-05	7	2005
AFR	O'Malley	Tanzania	-4.67843	29.63102	Gombe Stream N.P.	Termitidae	Macrotermitinae	Pseudacanthotermes	militaris	01-Jul-05	7	2005
AFR	O'Malley	Tanzania	-4.67843	29.63102	Gombe Stream N.P.	Termitidae	Termitinae	Microcerotermes		01-Jul-05	7	2005
AFR	O'Malley	Tanzania	-4.67843	29.63102	Gombe Stream N.P.	Termitidae	Termitinae	Microcerotermes		01-Jul-05	7	2005
AFR	O'Malley	Tanzania	-4.67843	29.63102	Gombe Stream N.P.	Termitidae	Cubitermitinae	Ophiotermes		01-Jul-05	7	2005
AFR	O'Malley	Tanzania	-4.67843	29.63102	Gombe Stream N.P.	Termitidae	Cubitermitinae	Noditermes		01-Jul-05	7	2005
AFR	O'Malley	Tanzania	-4.67843	29.63102	Gombe Stream N.P.	Termitidae	Termitinae	Microcerotermes		01-Jul-05	7	2005
AFR	O'Malley	Tanzania	-4.67843	29.63102	Gombe Stream N.P.	Termitidae	Termitinae	Microcerotermes		01-Jul-05	7	2005
AFR	O'Malley	Tanzania	-4.67843	29.63102	Gombe Stream N.P.	Termitidae	Termitinae	Microcerotermes		01-Jul-05	7	2005
AFR	O'Malley	Tanzania	-4.67843	29.63102	Gombe Stream N.P.	Termitidae	Macrotermitinae	Pseudacanthotermes	spiniger	01-Jul-05	7	2005
AFR	O'Malley	Tanzania	-4.67843	29.63102	Gombe Stream N.P.	Termitidae	Cubitermitinae	Cubitermes	loubetsiensis	01-Jul-05	7	2005
AFR	O'Malley	Tanzania	-4.67843	29.63102	Gombe Stream N.P.	Termitidae	Termitinae	Microcerotermes		01-Jul-05	7	2005
AFR	O'Malley	Tanzania	-4.67843	29.63102	Gombe Stream N.P.	Termitidae	Termitinae	Microcerotermes		01-Jul-05	7	2005
AFR	O'Malley	Tanzania	-4.67843	29.63102	Gombe Stream N.P.	Termitidae	Termitinae	Microcerotermes		01-Jul-05	7	2005
AFR	O'Malley	Tanzania	-4.67843	29.63102	Gombe Stream N.P.	Termitidae	Macrotermitinae	Pseudacanthotermes	militaris	01-Jul-05	7	2005
AFR	O'Malley	Tanzania	-4.67843	29.63102	Gombe Stream N.P.	Termitidae	Macrotermitinae	Pseudacanthotermes	spiniger	01-Jul-05	7	2005
AFR	O'Malley	Tanzania	-4.67843	29.63102	Gombe Stream N.P.	Termitidae	Macrotermitinae	Pseudacanthotermes	militaris	01-Jul-05	7	2005
AFR	O'Malley	Tanzania	-4.67843	29.63102	Gombe Stream N.P.	Termitidae	Macrotermitinae	Pseudacanthotermes	militaris	01-Jul-05	7	2005
AFR	O'Malley	Tanzania	-4.67843	29.63102	Gombe Stream N.P.	Termitidae	Macrotermitinae	Pseudacanthotermes	militaris	01-Jul-05	7	2005
AFR	O'Malley	Tanzania	-4.67843	29.63102	Gombe Stream N.P.	Termitidae	Macrotermitinae	Pseudacanthotermes	spiniger	01-Jul-05	7	2005
AFR	O'Malley	Tanzania	-4.67843	29.63102	Gombe Stream N.P.	Rhinotermitidae		Coptotermes	sjostedti	01-Jul-05	7	2005
AFR	O'Malley	Tanzania	-4.67843	29.63102	Gombe Stream N.P.	Termitidae	Macrotermitinae	Pseudacanthotermes	spiniger	01-Jul-05	7	2005
AFR	O'Malley	Tanzania	-4.67843	29.63102	Gombe Stream N.P.	Termitidae	Macrotermitinae	Pseudacanthotermes	militaris	01-Jul-05	7	2005
AFR	O'Malley	Tanzania	-4.67843	29.63102	Gombe Stream N.P.	Termitidae	Termitinae	Microcerotermes		01-Jul-05	7	2005
AFR	O'Malley	Tanzania	-4.67843	29.63102	Gombe Stream N.P.	Termitidae	Termitinae	Microcerotermes		01-Jul-05	7	2005
AFR	O'Malley	Tanzania	-4.67843	29.63102	Gombe Stream N.P.	Termitidae	Cubitermitinae	Proboscitermes	mcgrewi	01-Jul-05	7	2005
AFR	O'Malley	Tanzania	-4.67843	29.63102	Gombe Stream N.P.	Termitidae	Macrotermitinae	Pseudacanthotermes	militaris	01-Jul-05	7	2005
AFR	O'Malley	Tanzania	-4.67843	29.63102	Gombe Stream N.P.	Termitidae	Macrotermitinae	Pseudacanthotermes	militaris	01-Jul-05	7	2005
AFR	O'Malley	Tanzania	-4.67843	29.63102	Gombe Stream N.P.	Termitidae	Macrotermitinae	Pseudacanthotermes	militaris	01-Jul-05	7	2005
AFR	O'Malley	Tanzania	-4.67843	29.63102	Gombe Stream N.P.	Termitidae	Macrotermitinae	Pseudacanthotermes	militaris	01-Jul-05	7	2005
AFR	O'Malley	Tanzania	-4.67843	29.63102	Gombe Stream N.P.	Termitidae	Termitinae	Microcerotermes		01-Jul-05	7	2005
AFR	O'Malley	Tanzania	-4.67843	29.63102	Gombe Stream N.P.	Termitidae	Termitinae	Microcerotermes		01-Jul-05	7	2005
AFR	O'Malley	Tanzania	-4.67843	29.63102	Gombe Stream N.P.	Termitidae	Termitinae	Microcerotermes		01-Jul-05	7	2005
AFR	O'Malley	Tanzania	-4.67843	29.63102	Gombe Stream N.P.	Termitidae	Macrotermitinae	Microtermes		01-Jul-05	7	2005
AFR	O'Malley	Tanzania	-4.67843	29.63102	Gombe Stream N.P.	Termitidae	Termitinae	Microcerotermes		01-Jul-05	7	2005
AFR	O'Malley	Tanzania	-4.67843	29.63102	Gombe Stream N.P.	Termitidae	Macrotermitinae	Pseudacanthotermes	militaris	01-Jul-05	7	2005
AFR	O'Malley	Tanzania	-4.67843	29.63102	Gombe Stream N.P.	Termitidae	Apicotermitinae	Astalotermes	acholus	01-Jul-05	7	2005
AFR	O'Malley	Tanzania	-4.67843	29.63102	Gombe Stream N.P.	Termitidae	Termitinae	Microcerotermes		01-Jul-05	7	2005
AFR	O'Malley	Tanzania	-4.67843	29.63102	Gombe Stream N.P.	Termitidae	Cubitermitinae	Basidentitermes		01-Jul-05	7	2005
AFR	O'Malley	Tanzania	-4.67843	29.63102	Gombe Stream N.P.	Termitidae	Termitinae	Microcerotermes		01-Jul-05	7	2005
AFR	O'Malley	Tanzania	-4.67843	29.63102	Gombe Stream N.P.	Termitidae	Termitinae	Pericapritermes		01-Jul-05	7	2005
AFR	O'Malley	Tanzania	-4.67843	29.63102	Gombe Stream N.P.	Termitidae	Macrotermitinae	Microtermes		01-Jul-05	7	2005
AFR	O'Malley	Tanzania	-4.67843	29.63102	Gombe Stream N.P.	Termitidae	Macrotermitinae	Pseudacanthotermes	militaris	01-Jul-05	7	2005
AFR	O'Malley	Tanzania	-4.67843	29.63102	Gombe Stream N.P.	Termitidae	Macrotermitinae	Pseudacanthotermes	militaris	01-Jul-05	7	2005
AFR	R. Fontaine	Mayotte	-12.70944	45.06917	Dzoumonye,Humid forest	Kalotermitidae		Cryptotermes	havilandi	30-Jun-05	6	2005
AFR	R. Fontaine	Mayotte	-12.88167	45.21472	Hamouro, Humid forest	Kalotermitidae		Cryptotermes	havilandi	30-Jun-05	6	2005
AFR	R. Fontaine	Mayotte	-12.98936	45.1428	Tsiraka passi be, Humid forest	Rhinotermitidae		Coptotermes	gestroi	30-Jun-05	6	2005
AFR	R. Fontaine	Mayotte	-12.98936	45.1428	Tsiraka passi be, Humid forest	Rhinotermitidae		Coptotermes	gestroi	30-Jun-05	6	2005
AFR	R. Fontaine	Mayotte	-12.767	45.289	Dziani, Humid forest	Rhinotermitidae		Coptotermes	gestroi	30-Jun-05	6	2005
AFR	C Huston	Mozambique	-25.9602	32.6014	Mozambique, Maputo	Kalotermitidae		Cryptotermes	brevis	23-Nov-11	11	2011
AFR	J.Krecek	Cameroon	3.41745	11.48331	Mbalmayo	Rhinotermitidae		Coptotermes		19-Nov-11	11	2011
AFR	J.Krecek	Cameroon	3.41745	11.48331	Mbalmayo	Rhinotermitidae		Coptotermes		19-Nov-11	11	2011
AFR	J.Krecek	Cameroon	3.41745	11.48331	Mbalmayo	Rhinotermitidae		Schedorhinotermes		19-Nov-11	11	2011
AFR	J.Krecek	Cameroon	3.41745	11.48331	Mbalmayo	Termitidae	Apicotermitinae	Anoplotermes		19-Nov-11	11	2011
AFR	J.Krecek	Cameroon	3.41745	11.48331	Mbalmayo	Termitidae	Apicotermitinae	Ateuchotermes		19-Nov-11	11	2011
AFR	J.Krecek	Cameroon	3.41745	11.48331	Mbalmayo	Termitidae	Cubitermitinae	Cubitermes		19-Nov-11	11	2011
AFR	J.Krecek	Cameroon	3.41745	11.48331	Mbalmayo	Termitidae	Cubitermitinae	Cubitermes		19-Nov-11	11	2011
AFR	J.Krecek	Cameroon	3.41745	11.48331	Mbalmayo	Termitidae	Termitinae	Microcerotermes		19-Nov-11	11	2011
AFR	J.Krecek	Cameroon	3.41745	11.48331	Mbalmayo	Termitidae	Macrotermitinae	Odontotermes		19-Nov-11	11	2011
AFR	J.Krecek	Cameroon	3.41745	11.48331	Mbalmayo	Termitidae	Termitinae	Promirotermes	holmgreni	19-Nov-11	11	2011
AFR	J.Krecek	Cameroon	3.41745	11.48331	Mbalmayo	Termitidae	Macrotermitinae	Pseudacanthotermes	militaris	19-Nov-11	11	2011
AFR	J.Krecek	Cameroon	3.41745	11.48331	Mbalmayo	Termitidae	Macrotermitinae	Pseudacanthotermes	spiniger	19-Nov-11	11	2011
AFR	J.Krecek	Cameroon	3.41745	11.48331	Mbalmayo	Termitidae	Sphaerotermitinae	Sphaerotermes	sphaerothorax	19-Nov-11	11	2011
AFR	J.Krecek	Cameroon	3.41745	11.48331	Mbalmayo	Termitidae	Sphaerotermitinae	Sphaerotermes	sphaerothorax	19-Nov-11	11	2011
AFR	J.Krecek	Cameroon	3.89045	11.51695	Yaounde, ZOO park	Termitidae	Termitinae	Amitermes		20-Nov-11	11	2011
AFR	J.Krecek	Cameroon	3.89045	11.51695	Yaounde, ZOO park	Termitidae	Apicotermitinae	Anenteotermes	polyscolus	20-Nov-11	11	2011
AFR	J.Krecek	Cameroon	3.89045	11.51695	Yaounde, ZOO park	Termitidae	Macrotermitinae	Macrotermes		20-Nov-11	11	2011
AFR	J.Krecek	Cameroon	3.89045	11.51695	Yaounde, ZOO park	Termitidae	Macrotermitinae	Pseudacanthotermes	spiniger	20-Nov-11	11	2011
AFR	J.Krecek	Cameroon	3.89045	11.51695	Yaounde, ZOO park	Termitidae	Macrotermitinae	Pseudacanthotermes	spiniger	20-Nov-11	11	2011
AFR	J.Krecek	Cameroon	3.89045	11.51695	Yaounde, ZOO park	Termitidae	Macrotermitinae	Pseudacanthotermes	spiniger	20-Nov-11	11	2011
AFR	J.Krecek	Cameroon	3.89045	11.51695	Yaounde, ZOO park	Termitidae	Macrotermitinae	Pseudacanthotermes	spiniger	20-Nov-11	11	2011
AFR	J.Krecek	Cameroon	3.89045	11.51695	Yaounde, ZOO park	Termitidae	Macrotermitinae	Pseudacanthotermes	spiniger	20-Nov-11	11	2011
AFR	J.Krecek	Cameroon	3.89045	11.51695	Yaounde, ZOO park	Termitidae	Macrotermitinae	Pseudacanthotermes	spiniger	20-Nov-11	11	2011
AFR	J.Krecek	Cameroon	3.89045	11.51695	Yaounde, ZOO park	Termitidae	Macrotermitinae	Pseudacanthotermes	spiniger	20-Nov-11	11	2011
AFR	J.Krecek	Cameroon	3.89045	11.51695	Yaounde, ZOO park	Termitidae	Macrotermitinae	Pseudacanthotermes	spiniger	20-Nov-11	11	2011
AFR	J.Krecek	Cameroon	3.89045	11.51695	Yaounde, ZOO park	Termitidae	Macrotermitinae	Pseudacanthotermes	spiniger	20-Nov-11	11	2011
AFR	J.Krecek	Cameroon	3.89045	11.51695	Yaounde, ZOO park	Termitidae	Macrotermitinae	Pseudacanthotermes	spiniger	20-Nov-11	11	2011
AFR	J.Krecek	Cameroon	3.38536	11.46699	1/2 way on side footpath to Nyong river	Termitidae	Apicotermitinae	Ateuchotermes		22-Nov-11	11	2011
AFR	J.Krecek	Cameroon	3.38536	11.46699	1/2 way on side footpath to Nyong river	Termitidae	Apicotermitinae	Astalotermes	brevior	22-Nov-11	11	2011
AFR	J.Krecek	Cameroon	3.38536	11.46699	1/2 way on side footpath to Nyong river	Termitidae	Apicotermitinae	Amalotermes	phaeocephalus	22-Nov-11	11	2011
AFR	J.Krecek	Cameroon	3.38536	11.46699	1/2 way on side footpath to Nyong river	Termitidae	Cubitermitinae	Cubitermes		22-Nov-11	11	2011
AFR	J.Krecek	Cameroon	3.38536	11.46699	1/2 way on side footpath to Nyong river	Termitidae	Cubitermitinae	Cubitermes		22-Nov-11	11	2011
AFR	J.Krecek	Cameroon	3.38536	11.46699	1/2 way on side footpath to Nyong river	Termitidae	Termitinae	Microcerotermes		22-Nov-11	11	2011
AFR	J.Krecek	Cameroon	3.38536	11.46699	1/2 way on side footpath to Nyong river	Termitidae	Termitinae	Microcerotermes		22-Nov-11	11	2011
AFR	J.Krecek	Cameroon	3.38536	11.46699	1/2 way on side footpath to Nyong river	Termitidae	Termitinae	Microcerotermes		22-Nov-11	11	2011
AFR	J.Krecek	Cameroon	3.38536	11.46699	1/2 way on side footpath to Nyong river	Termitidae	Termitinae	Microcerotermes		22-Nov-11	11	2011
AFR	J.Krecek	Cameroon	3.38536	11.46699	1/2 way on side footpath to Nyong river	Termitidae	Sphaerotermitinae	Sphaerotermes		22-Nov-11	11	2011
AFR	J.Krecek	Cameroon	3.38536	11.46699	1/2 way on side footpath to Nyong river	Termitidae	Sphaerotermitinae	Sphaerotermes		22-Nov-11	11	2011
AFR	J.Krecek	Cameroon	3.38616	11.46652	Ebogo, River Nyong	Rhinotermitidae		Schedorhinotermes		23-Nov-11	11	2011
AFR	J.Krecek	Cameroon	3.38616	11.46652	Ebogo, River Nyong	Termitidae	Nasutitermitinae	Postsubulitermes	parviconstrictus	23-Nov-11	11	2011
AFR	J.Krecek	Cameroon	3.38616	11.46652	Ebogo, River Nyong	Termitidae	Apicotermitinae	Astratotermes	hilarus	23-Nov-11	11	2011
AFR	J.Krecek	Cameroon	3.38616	11.46652	Ebogo, River Nyong	Termitidae	Apicotermitinae	Astratotermes		23-Nov-11	11	2011
AFR	J.Krecek	Cameroon	3.38616	11.46652	Ebogo, River Nyong	Termitidae	Apicotermitinae	Jugositermes	tuberculatus	23-Nov-11	11	2011
AFR	J.Krecek	Cameroon	3.38616	11.46652	Ebogo, River Nyong	Termitidae	Apicotermitinae	Jugositermes	tuberculatus	23-Nov-11	11	2011
AFR	J.Krecek	Cameroon	3.38616	11.46652	Ebogo, River Nyong	Termitidae	Nasutitermitinae	Leptomyxotermes	doriae	23-Nov-11	11	2011
AFR	J.Krecek	Cameroon	3.38616	11.46652	Ebogo, River Nyong	Termitidae	Termitinae	Microcerotermes		23-Nov-11	11	2011
AFR	J.Krecek	Cameroon	3.38616	11.46652	Ebogo, River Nyong	Termitidae	Termitinae	Microcerotermes		23-Nov-11	11	2011
AFR	J.Krecek	Cameroon	3.38616	11.46652	Ebogo, River Nyong	Termitidae	Cubitermitinae	Orthotermes		23-Nov-11	11	2011
AFR	J.Krecek	Cameroon	3.38616	11.46652	Ebogo, River Nyong	Termitidae	Cubitermitinae	Orthotermes		23-Nov-11	11	2011
AFR	J.Krecek	Cameroon	3.38616	11.46652	Ebogo, River Nyong	Termitidae	Termitinae	Pericapritermes		23-Nov-11	11	2011
AFR	J.Krecek	Cameroon	3.38616	11.46652	Ebogo, River Nyong	Termitidae	Termitinae	Pericapritermes		23-Nov-11	11	2011
AFR	J.Krecek	Cameroon	3.38616	11.46652	Ebogo, River Nyong	Termitidae	Cubitermitinae	Noditermes		23-Nov-11	11	2011
AFR	J.Krecek	Cameroon	3.38616	11.46652	Ebogo, River Nyong	Termitidae	Termitinae	Tuberculitermes		23-Nov-11	11	2011
AFR	J.Krecek	Cameroon	3.38616	11.46652	Ebogo, River Nyong	Termitidae	Termitinae	Tuberculitermes		23-Nov-11	11	2011
AFR	J.Krecek	Cameroon	3.38576	11.46637	Ebogo, River Nyong; slope above river	Rhinotermitidae		Schedorhinotermes		23-Nov-11	11	2011
AFR	J.Krecek	Cameroon	3.38576	11.46637	Ebogo, River Nyong; slope above river	Termitidae	Nasutitermitinae	Postsubulitermes		23-Nov-11	11	2011
AFR	J.Krecek	Cameroon	3.38576	11.46637	Ebogo, River Nyong; slope above river	Termitidae	Apicotermitinae	Ateuchotermes	rastratus	23-Nov-11	11	2011
AFR	J.Krecek	Cameroon	3.38576	11.46637	Ebogo, River Nyong; slope above river	Termitidae	Apicotermitinae	Jugositermes	tuberculatus	23-Nov-11	11	2011
AFR	J.Krecek	Cameroon	3.38576	11.46637	Ebogo, River Nyong; slope above river	Termitidae	Nasutitermitinae	Postsubulitermes	parviconstrictus	23-Nov-11	11	2011
AFR	J.Krecek	Cameroon	3.38576	11.46637	Ebogo, River Nyong; slope above river	Termitidae	Apicotermitinae	Astalotermes		23-Nov-11	11	2011
AFR	J.Krecek	Cameroon	3.38576	11.46637	Ebogo, River Nyong; slope above river	Termitidae	Apicotermitinae	Astalotermes		23-Nov-11	11	2011
AFR	J.Krecek	Cameroon	3.38576	11.46637	Ebogo, River Nyong; slope above river	Termitidae	Apicotermitinae	Acidnotermes		23-Nov-11	11	2011
AFR	J.Krecek	Cameroon	3.38576	11.46637	Ebogo, River Nyong; slope above river	Termitidae	Apicotermitinae	Anenteotermes	cherubimi	23-Nov-11	11	2011
AFR	J.Krecek	Cameroon	3.38576	11.46637	Ebogo, River Nyong; slope above river	Termitidae	Apicotermitinae	Astalotermes		23-Nov-11	11	2011
AFR	J.Krecek	Cameroon	3.38576	11.46637	Ebogo, River Nyong; slope above river	Termitidae	Cubitermitinae	Cubitermes		23-Nov-11	11	2011
AFR	J.Krecek	Cameroon	3.38576	11.46637	Ebogo, River Nyong; slope above river	Termitidae	Macrotermitinae	Microtermes		23-Nov-11	11	2011
AFR	J.Krecek	Cameroon	3.38576	11.46637	Ebogo, River Nyong; slope above river	Termitidae	Termitinae	Microcerotermes		23-Nov-11	11	2011
AFR	J.Krecek	Cameroon	3.38576	11.46637	Ebogo, River Nyong; slope above river	Termitidae	Nasutitermitinae	Nasutitermes		23-Nov-11	11	2011
AFR	J.Krecek	Cameroon	3.38576	11.46637	Ebogo, River Nyong; slope above river	Termitidae	Cubitermitinae	Ophiotermes		23-Nov-11	11	2011
AFR	J.Krecek	Cameroon	3.38576	11.46637	Ebogo, River Nyong; slope above river	Termitidae	Cubitermitinae	Orthotermes		23-Nov-11	11	2011
AFR	J.Krecek	Cameroon	3.38576	11.46637	Ebogo, River Nyong; slope above river	Termitidae	Cubitermitinae	Orthotermes		23-Nov-11	11	2011
AFR	J.Krecek	Cameroon	3.38576	11.46637	Ebogo, River Nyong; slope above river	Termitidae	Cubitermitinae	Orthotermes		23-Nov-11	11	2011
AFR	J.Krecek	Cameroon	3.38576	11.46637	Ebogo, River Nyong; slope above river	Termitidae	Nasutitermitinae	Postsubulitermes		23-Nov-11	11	2011
AFR	J.Krecek	Cameroon	3.38576	11.46637	Ebogo, River Nyong; slope above river	Termitidae	Sphaerotermitinae	Sphaerotermes		23-Nov-11	11	2011
AFR	J.Krecek	Cameroon	3.38576	11.46637	Ebogo, River Nyong; slope above river	Termitidae	Termitinae	Termes		23-Nov-11	11	2011
AFR	J.Krecek	Cameroon	3.38576	11.46637	Ebogo, River Nyong; slope above river	Termitidae	Termitinae	Termes		23-Nov-11	11	2011
AFR	J.Krecek	Cameroon	3.38457	11.46596	Ebogo, Plantation on left side of forest road	Kalotermitidae		Glyptotermes		24-Nov-11	11	2011
AFR	J.Krecek	Cameroon	3.38457	11.46596	Ebogo, Plantation on left side of forest road	Termitidae	Nasutitermitinae	Postsubulitermes		24-Nov-11	11	2011
AFR	J.Krecek	Cameroon	3.38457	11.46596	Ebogo, Plantation on left side of forest road	Termitidae	Cubitermitinae	Apilitermes		24-Nov-11	11	2011
AFR	J.Krecek	Cameroon	3.38457	11.46596	Ebogo, Plantation on left side of forest road	Termitidae	Termitinae	Microcerotermes		24-Nov-11	11	2011
AFR	J.Krecek	Cameroon	3.38457	11.46596	Ebogo, Plantation on left side of forest road	Termitidae	Nasutitermitinae	Nasutitermes		24-Nov-11	11	2011
AFR	J.Krecek	Cameroon	3.38457	11.46596	Ebogo, Plantation on left side of forest road	Termitidae	Nasutitermitinae	Nasutitermes		24-Nov-11	11	2011
AFR	J.Krecek	Cameroon	3.37457	11.46626	Ebogo, River Nyong and end of forest road	Kalotermitidae		Glyptotermes		24-Nov-11	11	2011
AFR	J.Krecek	Cameroon	3.37457	11.46626	Ebogo, River Nyong and end of forest road	Kalotermitidae		Glyptotermes		24-Nov-11	11	2011
AFR	J.Krecek	Cameroon	3.37457	11.46626	Ebogo, River Nyong and end of forest road	Kalotermitidae		Glyptotermes		24-Nov-11	11	2011
AFR	J.Krecek	Cameroon	3.37457	11.46626	Ebogo, River Nyong and end of forest road	Termitidae	Nasutitermitinae	Postsubulitermes		24-Nov-11	11	2011
AFR	J.Krecek	Cameroon	3.37457	11.46626	Ebogo, River Nyong and end of forest road	Termitidae	Apicotermitinae	Acidnotermes		24-Nov-11	11	2011
AFR	J.Krecek	Cameroon	3.37457	11.46626	Ebogo, River Nyong and end of forest road	Termitidae	Apicotermitinae	Acidnotermes		24-Nov-11	11	2011
AFR	J.Krecek	Cameroon	3.37457	11.46626	Ebogo, River Nyong and end of forest road	Termitidae	Cubitermitinae	Basidentitermes		24-Nov-11	11	2011
AFR	J.Krecek	Cameroon	3.37457	11.46626	Ebogo, River Nyong and end of forest road	Termitidae	Nasutitermitinae	Leptomyxotermes	doriae	24-Nov-11	11	2011
AFR	J.Krecek	Cameroon	3.37457	11.46626	Ebogo, River Nyong and end of forest road	Termitidae	Termitinae	Microcerotermes		24-Nov-11	11	2011
AFR	J.Krecek	Cameroon	3.37457	11.46626	Ebogo, River Nyong and end of forest road	Termitidae	Nasutitermitinae	Nasutitermes		24-Nov-11	11	2011
AFR	J.Krecek	Cameroon	3.37457	11.46626	Ebogo, River Nyong and end of forest road	Termitidae	Nasutitermitinae	Nasutitermes		24-Nov-11	11	2011
AFR	J.Krecek	Cameroon	3.37457	11.46626	Ebogo, River Nyong and end of forest road	Termitidae	Nasutitermitinae	Nasutitermes		24-Nov-11	11	2011
AFR	J.Krecek	Cameroon	3.37457	11.46626	Ebogo, River Nyong and end of forest road	Termitidae	Nasutitermitinae	Nasutitermes		24-Nov-11	11	2011
AFR	J.Krecek	Cameroon	3.37457	11.46626	Ebogo, River Nyong and end of forest road	Termitidae	Nasutitermitinae	Nasutitermes		24-Nov-11	11	2011
AFR	J.Krecek	Cameroon	3.37457	11.46626	Ebogo, River Nyong and end of forest road	Termitidae	Cubitermitinae	Orthotermes	depressifrons	24-Nov-11	11	2011
AFR	J.Krecek	Cameroon	3.37457	11.46626	Ebogo, River Nyong and end of forest road	Termitidae	Sphaerotermitinae	Sphaerotermes		24-Nov-11	11	2011
AFR	J.Krecek	Cameroon	3.38616	11.46516	Ebogo, all species place	Rhinotermitidae		Schedorhinotermes		24-Nov-11	11	2011
AFR	J.Krecek	Cameroon	3.38616	11.46516	Ebogo, all species place	Termitidae	Apicotermitinae	Amalotermes	phaeocephalus	24-Nov-11	11	2011
AFR	J.Krecek	Cameroon	3.38616	11.46516	Ebogo, all species place	Termitidae	Termitinae	Microcerotermes		24-Nov-11	11	2011
AFR	J.Krecek	Cameroon	3.38616	11.46516	Ebogo, all species place	Termitidae	Nasutitermitinae	Nasutitermes		24-Nov-11	11	2011
AFR	J.Krecek	Cameroon	3.38616	11.46516	Ebogo, all species place	Termitidae	Nasutitermitinae	Nasutitermes		24-Nov-11	11	2011
AFR	J.Krecek	Cameroon	3.38616	11.46516	Ebogo, all species place	Termitidae	Nasutitermitinae	Nasutitermes		24-Nov-11	11	2011
AFR	J.Krecek	Cameroon	3.38616	11.46516	Ebogo, all species place	Termitidae	Nasutitermitinae	Nasutitermes		24-Nov-11	11	2011
AFR	J.Krecek	Cameroon	3.38616	11.46516	Ebogo, all species place	Termitidae	Termitinae	Pericapritermes		24-Nov-11	11	2011
AFR	J.Krecek	Cameroon	3.38616	11.46516	Ebogo, all species place	Termitidae	Cubitermitinae	Ophiotermes		24-Nov-11	11	2011
AFR	J.Krecek	Cameroon	3.38616	11.46516	Ebogo, all species place	Termitidae	Cubitermitinae	Ophiotermes		24-Nov-11	11	2011
AFR	J.Krecek	Cameroon	3.38616	11.46516	Ebogo, all species place	Termitidae	Cubitermitinae	Orthotermes		24-Nov-11	11	2011
AFR	J.Krecek	Cameroon	3.38616	11.46516	Ebogo, all species place	Termitidae	Cubitermitinae	Procubitermes		24-Nov-11	11	2011
AFR	J.Krecek	Cameroon	3.38616	11.46516	Ebogo, all species place	Termitidae	Cubitermitinae	Procubitermes		24-Nov-11	11	2011
AFR	J.Krecek	Cameroon	3.38616	11.46516	Ebogo, all species place	Termitidae	Termitinae	Promirotermes		24-Nov-11	11	2011
AFR	J.Krecek	Cameroon	3.38616	11.46516	Ebogo, all species place	Termitidae	Sphaerotermitinae	Sphaerotermes		24-Nov-11	11	2011
AFR	J.Krecek	Cameroon	3.38616	11.46516	Ebogo, all species place	Termitidae	Sphaerotermitinae	Sphaerotermes		24-Nov-11	11	2011
AFR	J.Krecek	Cameroon	3.38616	11.46516	Ebogo, all species place	Rhinotermitidae		Schedorhinotermes		25-Nov-11	11	2011
AFR	J.Krecek	Cameroon	3.38616	11.46516	Ebogo, all species place	Termitidae	Apicotermitinae	Acidnotermes	praus	25-Nov-11	11	2011
AFR	J.Krecek	Cameroon	3.38616	11.46516	Ebogo, all species place	Termitidae	Apicotermitinae	Amalotermes		25-Nov-11	11	2011
AFR	J.Krecek	Cameroon	3.38616	11.46516	Ebogo, all species place	Termitidae	Apicotermitinae	Acidnotermes		25-Nov-11	11	2011
AFR	J.Krecek	Cameroon	3.38616	11.46516	Ebogo, all species place	Termitidae	Apicotermitinae	Ateuchotermes	pectinatus	25-Nov-11	11	2011
AFR	J.Krecek	Cameroon	3.38616	11.46516	Ebogo, all species place	Termitidae	Cubitermitinae	Basidentitermes		25-Nov-11	11	2011
AFR	J.Krecek	Cameroon	3.38616	11.46516	Ebogo, all species place	Termitidae	Cubitermitinae	Basidentitermes		25-Nov-11	11	2011
AFR	J.Krecek	Cameroon	3.38616	11.46516	Ebogo, all species place	Termitidae	Nasutitermitinae	Verrucositermes	hirtus	25-Nov-11	11	2011
AFR	J.Krecek	Cameroon	3.38616	11.46516	Ebogo, all species place	Termitidae	Cubitermitinae	Cubitermes		25-Nov-11	11	2011
AFR	J.Krecek	Cameroon	3.38616	11.46516	Ebogo, all species place	Termitidae	Cubitermitinae	Euchilotermes		25-Nov-11	11	2011
AFR	J.Krecek	Cameroon	3.38616	11.46516	Ebogo, all species place	Termitidae	Termitinae	Microcerotermes		25-Nov-11	11	2011
AFR	J.Krecek	Cameroon	3.38616	11.46516	Ebogo, all species place	Termitidae	Cubitermitinae	Noditermes	cristifrons	25-Nov-11	11	2011
AFR	J.Krecek	Cameroon	3.38616	11.46516	Ebogo, all species place	Termitidae	Termitinae	Pericapritermes	urgens	25-Nov-11	11	2011
AFR	J.Krecek	Cameroon	3.38616	11.46516	Ebogo, all species place	Termitidae	Termitinae	Pericapritermes		25-Nov-11	11	2011
AFR	J.Krecek	Cameroon	3.38616	11.46516	Ebogo, all species place	Termitidae	Apicotermitinae	Phoxotermes	cerberus	25-Nov-11	11	2011
AFR	J.Krecek	Cameroon	3.38616	11.46516	Ebogo, all species place	Termitidae	Macrotermitinae	Pseudacanthotermes	militaris	25-Nov-11	11	2011
AFR	J.Krecek	Cameroon	3.38616	11.46516	Ebogo, all species place	Termitidae	Sphaerotermitinae	Sphaerotermes		25-Nov-11	11	2011
AFR	J.Krecek	Cameroon	3.38616	11.46516	Ebogo, all species place	Termitidae	Termitinae	Termes		25-Nov-11	11	2011
AFR	J.Krecek	Cameroon	3.38616	11.46516	Ebogo, all species place, 1m2	Termitidae	Macrotermitinae	Acanthotermes		25-Nov-11	11	2011
AFR	J.Krecek	Cameroon	3.38616	11.46516	Ebogo, all species place, 1m2	Termitidae	Nasutitermitinae	Postsubulitermes		25-Nov-11	11	2011
AFR	J.Krecek	Cameroon	3.38616	11.46516	Ebogo, all species place, 1m2	Termitidae	Nasutitermitinae	Postsubulitermes		25-Nov-11	11	2011
AFR	J.Krecek	Cameroon	3.38616	11.46516	Ebogo, all species place, 1m2	Termitidae	Nasutitermitinae	Postsubulitermes		25-Nov-11	11	2011
AFR	J.Krecek	Cameroon	3.38616	11.46516	Ebogo, all species place, 1m2	Termitidae	Apicotermitinae	Astratotermes		25-Nov-11	11	2011
AFR	J.Krecek	Cameroon	3.38616	11.46516	Ebogo, all species place, 1m2	Termitidae	Apicotermitinae	Astratotermes		25-Nov-11	11	2011
AFR	J.Krecek	Cameroon	3.38616	11.46516	Ebogo, all species place, 1m2	Termitidae	Cubitermitinae	Apilitermes		25-Nov-11	11	2011
AFR	J.Krecek	Cameroon	3.38616	11.46516	Ebogo, all species place, 1m2	Termitidae	Apicotermitinae	Coxotermes	boukokoensis	25-Nov-11	11	2011
AFR	J.Krecek	Cameroon	3.38616	11.46516	Ebogo, all species place, 1m2	Termitidae	Apicotermitinae	Coxotermes		25-Nov-11	11	2011
AFR	J.Krecek	Cameroon	3.38616	11.46516	Ebogo, all species place, 1m2	Termitidae	Cubitermitinae	Cubitermes		25-Nov-11	11	2011
AFR	J.Krecek	Cameroon	3.38616	11.46516	Ebogo, all species place, 1m2	Termitidae	Cubitermitinae	Euchilotermes		25-Nov-11	11	2011
AFR	J.Krecek	Cameroon	3.38616	11.46516	Ebogo, all species place, 1m2	Termitidae	Nasutitermitinae	Mimeutermes		25-Nov-11	11	2011
AFR	J.Krecek	Cameroon	3.38616	11.46516	Ebogo, all species place, 1m2	Termitidae	Nasutitermitinae	Nasutitermes		25-Nov-11	11	2011
AFR	J.Krecek	Cameroon	3.38616	11.46516	Ebogo, all species place, 1m2	Termitidae	Cubitermitinae	Ophiotermes		25-Nov-11	11	2011
AFR	J.Krecek	Cameroon	3.38616	11.46516	Ebogo, all species place, 1m2	Termitidae	Cubitermitinae	Ophiotermes		25-Nov-11	11	2011
AFR	J.Krecek	Cameroon	3.38616	11.46516	Ebogo, all species place, 1m2	Termitidae	Cubitermitinae	Orthotermes		25-Nov-11	11	2011
AFR	J.Krecek	Cameroon	3.38616	11.46516	Ebogo, all species place, 1m2	Termitidae	Cubitermitinae	Orthotermes		25-Nov-11	11	2011
AFR	J.Krecek	Cameroon	3.38616	11.46516	Ebogo, all species place, 1m2	Termitidae	Cubitermitinae	Orthotermes		25-Nov-11	11	2011
AFR	J.Krecek	Cameroon	3.38616	11.46516	Ebogo, all species place, 1m2	Termitidae	Termitinae	Pericapritermes		25-Nov-11	11	2011
AFR	J.Krecek	Cameroon	3.38616	11.46516	Ebogo, all species place, 1m2	Termitidae	Termitinae	Pericapritermes		25-Nov-11	11	2011
AFR	J.Krecek	Cameroon	3.38616	11.46516	Ebogo, all species place, 1m2	Termitidae	Termitinae	Pericapritermes		25-Nov-11	11	2011
AFR	J.Krecek	Cameroon	3.38616	11.46516	Ebogo, all species place, 1m2	Termitidae	Apicotermitinae	Phoxotermes	cerberus	25-Nov-11	11	2011
AFR	J.Krecek	Cameroon	3.38616	11.46516	Ebogo, all species place, 1m2	Termitidae	Apicotermitinae	Phoxotermes	cerberus	25-Nov-11	11	2011
AFR	J.Krecek	Cameroon	3.38616	11.46516	Ebogo, all species place, 1m2	Termitidae	Cubitermitinae	Procubitermes		25-Nov-11	11	2011
AFR	J.Krecek	Cameroon	3.38616	11.46516	Ebogo, all species place	Kalotermitidae		Glyptotermes		26-Nov-11	11	2011
AFR	J.Krecek	Cameroon	3.38616	11.46516	Ebogo, all species place	Termitidae	Macrotermitinae	Acanthotermes		26-Nov-11	11	2011
AFR	J.Krecek	Cameroon	3.38616	11.46516	Ebogo, all species place	Termitidae	Nasutitermitinae	Postsubulitermes		26-Nov-11	11	2011
AFR	J.Krecek	Cameroon	3.38616	11.46516	Ebogo, all species place	Termitidae	Apicotermitinae	Astalotermes		26-Nov-11	11	2011
AFR	J.Krecek	Cameroon	3.38616	11.46516	Ebogo, all species place	Termitidae	Apicotermitinae	Apagotermes	stolidus	26-Nov-11	11	2011
AFR	J.Krecek	Cameroon	3.38616	11.46516	Ebogo, all species place	Termitidae	Cubitermitinae	Orthotermes	depressifrons	26-Nov-11	11	2011
AFR	J.Krecek	Cameroon	3.38616	11.46516	Ebogo, all species place	Termitidae	Cubitermitinae	Basidentitermes		26-Nov-11	11	2011
AFR	J.Krecek	Cameroon	3.38616	11.46516	Ebogo, all species place	Termitidae	Cubitermitinae	Basidentitermes		26-Nov-11	11	2011
AFR	J.Krecek	Cameroon	3.38616	11.46516	Ebogo, all species place	Termitidae	Cubitermitinae	Basidentitermes		26-Nov-11	11	2011
AFR	J.Krecek	Cameroon	3.38616	11.46516	Ebogo, all species place	Termitidae	Cubitermitinae	Crenetermes		26-Nov-11	11	2011
AFR	J.Krecek	Cameroon	3.38616	11.46516	Ebogo, all species place	Termitidae	Termitinae	Microcerotermes		26-Nov-11	11	2011
AFR	J.Krecek	Cameroon	3.38616	11.46516	Ebogo, all species place	Termitidae	Cubitermitinae	Orthotermes		26-Nov-11	11	2011
AFR	J.Krecek	Cameroon	3.38616	11.46516	Ebogo, all species place	Termitidae	Cubitermitinae	Orthotermes		26-Nov-11	11	2011
AFR	J.Krecek	Cameroon	3.38616	11.46516	Ebogo, all species place	Termitidae	Cubitermitinae	Orthotermes		26-Nov-11	11	2011
AFR	J.Krecek	Cameroon	3.38616	11.46516	Ebogo, all species place	Termitidae	Termitinae	Termes		26-Nov-11	11	2011
AFR	J.Krecek	Cameroon	3.38616	11.46516	Ebogo, all species place	Termitidae	Sphaerotermitinae	Sphaerotermes		26-Nov-11	11	2011
AFR	J.Krecek	Cameroon	3.38616	11.46516	Ebogo, all species place	Termitidae	Sphaerotermitinae	Sphaerotermes		26-Nov-11	11	2011
AFR	J.Krecek	Cameroon	3.38616	11.46516	Ebogo, all species place	Termitidae	Sphaerotermitinae	Sphaerotermes		26-Nov-11	11	2011
AFR	J.Krecek	Cameroon	3.38616	11.46516	Ebogo, all species place	Termitidae	Sphaerotermitinae	Sphaerotermes		26-Nov-11	11	2011
AFR	J.Krecek	Cameroon	3.38616	11.46516	Ebogo, all species place	Termitidae	Sphaerotermitinae	Sphaerotermes		26-Nov-11	11	2011
AFR	J.Krecek	Cameroon	3.38616	11.46516	Ebogo, all species place	Termitidae	Termitinae	Termes		26-Nov-11	11	2011
AFR	J.Krecek	Cameroon	5.00719	8.86496	Korup NP, Coptotermes place	Rhinotermitidae		Schedorhinotermes		01-Dec-11	12	2011
AFR	J.Krecek	Cameroon	5.00719	8.86496	Korup NP, Coptotermes place	Rhinotermitidae		Schedorhinotermes		01-Dec-11	12	2011
AFR	J.Krecek	Cameroon	5.00719	8.86496	Korup NP, Coptotermes place	Termitidae	Apicotermitinae	Amalotermes	phaeocephalus	01-Dec-11	12	2011
AFR	J.Krecek	Cameroon	5.00719	8.86496	Korup NP, Coptotermes place	Termitidae	Apicotermitinae	Adynatotermes		01-Dec-11	12	2011
AFR	J.Krecek	Cameroon	5.00719	8.86496	Korup NP, Coptotermes place	Termitidae	Apicotermitinae	Adynatotermes		01-Dec-11	12	2011
AFR	J.Krecek	Cameroon	5.00719	8.86496	Korup NP, Coptotermes place	Termitidae	Apicotermitinae	Anoplotermes		01-Dec-11	12	2011
AFR	J.Krecek	Cameroon	5.00719	8.86496	Korup NP, Coptotermes place	Termitidae	Termitinae	Cephalotermes	rectangularis	01-Dec-11	12	2011
AFR	J.Krecek	Cameroon	5.00719	8.86496	Korup NP, Coptotermes place	Termitidae	Termitinae	Cephalotermes	rectangularis	01-Dec-11	12	2011
AFR	J.Krecek	Cameroon	5.00719	8.86496	Korup NP, Coptotermes place	Termitidae	Termitinae	Cephalotermes	rectangularis	01-Dec-11	12	2011
AFR	J.Krecek	Cameroon	5.00719	8.86496	Korup NP, Coptotermes place	Termitidae	Termitinae	Cephalotermes	rectangularis	01-Dec-11	12	2011
AFR	J.Krecek	Cameroon	5.00719	8.86496	Korup NP, Coptotermes place	Termitidae	Termitinae	Cephalotermes	rectangularis	01-Dec-11	12	2011
AFR	J.Krecek	Cameroon	5.00719	8.86496	Korup NP, Coptotermes place	Termitidae	Cubitermitinae	Cubitermes		01-Dec-11	12	2011
AFR	J.Krecek	Cameroon	5.00719	8.86496	Korup NP, Coptotermes place	Termitidae	Cubitermitinae	Cubitermes		01-Dec-11	12	2011
AFR	J.Krecek	Cameroon	5.00719	8.86496	Korup NP, Coptotermes place	Termitidae	Cubitermitinae	Cubitermes		01-Dec-11	12	2011
AFR	J.Krecek	Cameroon	5.00719	8.86496	Korup NP, Coptotermes place	Termitidae	Cubitermitinae	Cubitermes		01-Dec-11	12	2011
AFR	J.Krecek	Cameroon	5.00719	8.86496	Korup NP, Coptotermes place	Termitidae	Cubitermitinae	Fastigitermes		01-Dec-11	12	2011
AFR	J.Krecek	Cameroon	5.00719	8.86496	Korup NP, Coptotermes place	Termitidae	Cubitermitinae	Fastigitermes		01-Dec-11	12	2011
AFR	J.Krecek	Cameroon	5.00719	8.86496	Korup NP, Coptotermes place	Termitidae	Macrotermitinae	Microtermes		01-Dec-11	12	2011
AFR	J.Krecek	Cameroon	5.00719	8.86496	Korup NP, Coptotermes place	Termitidae	Macrotermitinae	Microtermes		01-Dec-11	12	2011
AFR	J.Krecek	Cameroon	5.00719	8.86496	Korup NP, Coptotermes place	Termitidae	Macrotermitinae	Microtermes		01-Dec-11	12	2011
AFR	J.Krecek	Cameroon	5.00719	8.86496	Korup NP, Coptotermes place	Termitidae	Macrotermitinae	Microtermes		01-Dec-11	12	2011
AFR	J.Krecek	Cameroon	5.00719	8.86496	Korup NP, Coptotermes place	Termitidae	Cubitermitinae	Procubitermes		01-Dec-11	12	2011
AFR	J.Krecek	Cameroon	5.00719	8.86496	Korup NP, Coptotermes place	Termitidae	Sphaerotermitinae	Sphaerotermes		01-Dec-11	12	2011
AFR	J.Krecek	Cameroon	5.00719	8.86496	Korup NP, Coptotermes place	Termitidae	Sphaerotermitinae	Sphaerotermes		01-Dec-11	12	2011
AFR	J.Krecek	Cameroon	5.00719	8.86496	Korup NP, Coptotermes place	Termitidae	Sphaerotermitinae	Sphaerotermes		01-Dec-11	12	2011
AFR	J.Krecek	Cameroon	5.00449	8.8635	Korup NP, Proboscitermesplace	Rhinotermitidae		Schedorhinotermes		02-Dec-11	12	2011
AFR	J.Krecek	Cameroon	5.00449	8.8635	Korup NP, Proboscitermesplace	Rhinotermitidae		Schedorhinotermes		02-Dec-11	12	2011
AFR	J.Krecek	Cameroon	5.00449	8.8635	Korup NP, Proboscitermesplace	Rhinotermitidae		Schedorhinotermes		02-Dec-11	12	2011
AFR	J.Krecek	Cameroon	5.00449	8.8635	Korup NP, Proboscitermesplace	Termitidae	Cubitermitinae	Apilitermes		02-Dec-11	12	2011
AFR	J.Krecek	Cameroon	5.00449	8.8635	Korup NP, Proboscitermesplace	Termitidae	Cubitermitinae	Basidentitermes		02-Dec-11	12	2011
AFR	J.Krecek	Cameroon	5.00449	8.8635	Korup NP, Proboscitermesplace	Termitidae	Cubitermitinae	Basidentitermes		02-Dec-11	12	2011
AFR	J.Krecek	Cameroon	5.00449	8.8635	Korup NP, Proboscitermesplace	Termitidae	Termitinae	Cephalotermes	rectangularis	02-Dec-11	12	2011
AFR	J.Krecek	Cameroon	5.00449	8.8635	Korup NP, Proboscitermesplace	Termitidae	Termitinae	Cephalotermes	rectangularis	02-Dec-11	12	2011
AFR	J.Krecek	Cameroon	5.00449	8.8635	Korup NP, Proboscitermesplace	Termitidae	Cubitermitinae	Cubitermes		02-Dec-11	12	2011
AFR	J.Krecek	Cameroon	5.00449	8.8635	Korup NP, Proboscitermesplace	Termitidae	Cubitermitinae	Cubitermes		02-Dec-11	12	2011
AFR	J.Krecek	Cameroon	5.00449	8.8635	Korup NP, Proboscitermesplace	Termitidae	Cubitermitinae	Cubitermes		02-Dec-11	12	2011
AFR	J.Krecek	Cameroon	5.00449	8.8635	Korup NP, Proboscitermesplace	Termitidae	Cubitermitinae	Cubitermes		02-Dec-11	12	2011
AFR	J.Krecek	Cameroon	5.00449	8.8635	Korup NP, Proboscitermesplace	Termitidae	Termitinae	Microcerotermes		02-Dec-11	12	2011
AFR	J.Krecek	Cameroon	5.00449	8.8635	Korup NP, Proboscitermesplace	Termitidae	Macrotermitinae	Microtermes		02-Dec-11	12	2011
AFR	J.Krecek	Cameroon	5.00449	8.8635	Korup NP, Proboscitermesplace	Termitidae	Cubitermitinae	Proboscitermes	tubuliferus	02-Dec-11	12	2011
AFR	J.Krecek	Cameroon	5.00449	8.8635	Korup NP, Proboscitermesplace	Termitidae	Cubitermitinae	Proboscitermes		02-Dec-11	12	2011
AFR	J.Krecek	Cameroon	5.00449	8.8635	Korup NP, Proboscitermesplace	Termitidae	Sphaerotermitinae	Sphaerotermes		02-Dec-11	12	2011
AFR	J.Krecek	Cameroon	5.00449	8.8635	Korup NP, Proboscitermesplace	Termitidae	Macrotermitinae	Microtermes		02-Dec-11	12	2011
AFR	J.Krecek	Cameroon	5.00449	8.8635	Korup NP, Proboscitermesplace	Termitidae	Macrotermitinae	Microtermes		02-Dec-11	12	2011
AFR	J.Krecek	Cameroon	5.00449	8.8635	Korup NP, Proboscitermesplace	Termitidae	Macrotermitinae	Microtermes		02-Dec-11	12	2011
AFR	J.Krecek	Cameroon	5.16667	8.84774	Korup NP, snapper place	Rhinotermitidae		Coptotermes		03-Dec-11	12	2011
AFR	J.Krecek	Cameroon	5.16667	8.84774	Korup NP, snapper place	Termitidae	Apicotermitinae	Allognathotermes		03-Dec-11	12	2011
AFR	J.Krecek	Cameroon	5.16667	8.84774	Korup NP, snapper place	Termitidae	Cubitermitinae	Apilitermes		03-Dec-11	12	2011
AFR	J.Krecek	Cameroon	5.16667	8.84774	Korup NP, snapper place	Termitidae	Cubitermitinae	Apilitermes		03-Dec-11	12	2011
AFR	J.Krecek	Cameroon	5.16667	8.84774	Korup NP, snapper place	Termitidae	Cubitermitinae	Apilitermes		03-Dec-11	12	2011
AFR	J.Krecek	Cameroon	5.16667	8.84774	Korup NP, snapper place	Termitidae	Termitinae	Cephalotermes	rectangularis	03-Dec-11	12	2011
AFR	J.Krecek	Cameroon	5.16667	8.84774	Korup NP, snapper place	Termitidae	Termitinae	Microcerotermes		03-Dec-11	12	2011
AFR	J.Krecek	Cameroon	5.16667	8.84774	Korup NP, snapper place	Termitidae	Macrotermitinae	Microtermes		03-Dec-11	12	2011
AFR	J.Krecek	Cameroon	5.16667	8.84774	Korup NP, snapper place	Termitidae	Macrotermitinae	Odontotermes		03-Dec-11	12	2011
AFR	J.Krecek	Cameroon	5.16667	8.84774	Korup NP, snapper place	Termitidae	Termitinae	Pericapritermes		03-Dec-11	12	2011
AFR	J.Krecek	Cameroon	5.16667	8.84774	Korup NP, snapper place	Termitidae	Sphaerotermitinae	Sphaerotermes		03-Dec-11	12	2011
AFR	J.Krecek	Cameroon	5.00549	8.8627	Korup NP, Iriba camp	Termitidae	Apicotermitinae	Apagotermes	stolidus	04-Dec-11	12	2011
AFR	J.Krecek	Cameroon	5.00549	8.8627	Korup NP, Iriba camp	Termitidae	Cubitermitinae	Basidentitermes		04-Dec-11	12	2011
AFR	J.Krecek	Cameroon	5.00549	8.8627	Korup NP, Iriba camp	Termitidae	Cubitermitinae	Basidentitermes		04-Dec-11	12	2011
AFR	J.Krecek	Cameroon	5.00549	8.8627	Korup NP, Iriba camp	Termitidae	Cubitermitinae	Basidentitermes		04-Dec-11	12	2011
AFR	J.Krecek	Cameroon	5.00549	8.8627	Korup NP, Iriba camp	Termitidae	Cubitermitinae	Basidentitermes		04-Dec-11	12	2011
AFR	J.Krecek	Cameroon	5.00549	8.8627	Korup NP, Iriba camp	Termitidae	Cubitermitinae	Basidentitermes		04-Dec-11	12	2011
AFR	J.Krecek	Cameroon	5.00549	8.8627	Korup NP, Iriba camp	Termitidae	Cubitermitinae	Ophiotermes		04-Dec-11	12	2011
AFR	J.Krecek	Cameroon	5.00549	8.8627	Korup NP, Iriba camp	Termitidae	Cubitermitinae	Fastigitermes		04-Dec-11	12	2011
AFR	J.Krecek	Cameroon	5.00549	8.8627	Korup NP, Iriba camp	Termitidae	Macrotermitinae	Microtermes		04-Dec-11	12	2011
AFR	J.Krecek	Cameroon	5.00549	8.8627	Korup NP, Iriba camp	Termitidae	Macrotermitinae	Microtermes		04-Dec-11	12	2011
AFR	J.Krecek	Cameroon	5.00549	8.8627	Korup NP, Iriba camp	Termitidae	Macrotermitinae	Microtermes		04-Dec-11	12	2011
AFR	J.Krecek	Cameroon	5.00549	8.8627	Korup NP, Iriba camp	Termitidae	Macrotermitinae	Microtermes		04-Dec-11	12	2011
AFR	J.Krecek	Cameroon	5.00549	8.8627	Korup NP, Iriba camp	Termitidae	Cubitermitinae	Orthotermes		04-Dec-11	12	2011
AFR	J.Krecek	Cameroon	5.00549	8.8627	Korup NP, Iriba camp	Termitidae	Termitinae	Pericapritermes		04-Dec-11	12	2011
AFR	J.Krecek	Cameroon	5.00549	8.8627	Korup NP, Iriba camp	Termitidae	Termitinae	Pericapritermes		04-Dec-11	12	2011
AFR	J.Krecek	Cameroon	5.00549	8.8627	Korup NP, Iriba camp	Termitidae	Termitinae	Tuberculitermes		04-Dec-11	12	2011
AFR	J.Krecek	Cameroon	5.00449	8.8635	Korup NP, Probosci place,under stones	Termitidae	Apicotermitinae	Anenteotermes	cherubimi	05-Dec-11	12	2011
AFR	J.Krecek	Cameroon	5.00449	8.8635	Korup NP, Probosci place,under stones	Termitidae	Cubitermitinae	Noditermes		05-Dec-11	12	2011
AFR	J.Krecek	Cameroon	5.00449	8.8635	Korup NP, Probosci place,under stones	Termitidae	Cubitermitinae	Apilitermes		05-Dec-11	12	2011
AFR	J.Krecek	Cameroon	5.00449	8.8635	Korup NP, Probosci place,under stones	Termitidae	Cubitermitinae	Apilitermes		05-Dec-11	12	2011
AFR	J.Krecek	Cameroon	5.00449	8.8635	Korup NP, Probosci place,under stones	Termitidae	Cubitermitinae	Apilitermes		05-Dec-11	12	2011
AFR	J.Krecek	Cameroon	5.00449	8.8635	Korup NP, Probosci place,under stones	Termitidae	Cubitermitinae	Apilitermes		05-Dec-11	12	2011
AFR	J.Krecek	Cameroon	5.00449	8.8635	Korup NP, Probosci place,under stones	Termitidae	Cubitermitinae	Basidentitermes		05-Dec-11	12	2011
AFR	J.Krecek	Cameroon	5.00449	8.8635	Korup NP, Probosci place,under stones	Termitidae	Cubitermitinae	Fastigitermes		05-Dec-11	12	2011
AFR	J.Krecek	Cameroon	5.00449	8.8635	Korup NP, Probosci place,under stones	Termitidae	Cubitermitinae	Fastigitermes		05-Dec-11	12	2011
AFR	J.Krecek	Cameroon	5.00449	8.8635	Korup NP, Probosci place,under stones	Termitidae	Macrotermitinae	Microtermes		05-Dec-11	12	2011
AFR	J.Krecek	Cameroon	5.00449	8.8635	Korup NP, Probosci place,under stones	Termitidae	Macrotermitinae	Microtermes		05-Dec-11	12	2011
AFR	J.Krecek	Cameroon	5.00449	8.8635	Korup NP, Probosci place,under stones	Termitidae	Cubitermitinae	Proboscitermes		05-Dec-11	12	2011
AFR	J.Krecek	Cameroon	5.00449	8.8635	Korup NP, Probosci place,under stones	Termitidae	Cubitermitinae	Proboscitermes		05-Dec-11	12	2011
AFR	J.Krecek	Cameroon	5.00449	8.8635	Korup NP, Probosci place,wood,tree	Termitidae	Cubitermitinae	Apilitermes		05-Dec-11	12	2011
AFR	J.Krecek	Cameroon	5.00659	8.86317	Korup NP, bridge	Termitidae	Termitinae	Cephalotermes	rectangularis	06-Dec-11	12	2011
AFR	J.Krecek	Cameroon	5.00659	8.86317	Korup NP, bridge	Termitidae	Nasutitermitinae	Nasutitermes		06-Dec-11	12	2011
AFR	J.Krecek	Cameroon	3.38616	11.68173	Ebogo, Nyong river, back, left side	Termitidae	Macrotermitinae	Acanthotermes		09-Dec-11	12	2011
AFR	J.Krecek	Cameroon	3.38616	11.68173	Ebogo, Nyong river, back, left side	Termitidae	Apicotermitinae	Astalotermes		09-Dec-11	12	2011
AFR	J.Krecek	Cameroon	3.38616	11.68173	Ebogo, Nyong river, back, left side	Termitidae	Apicotermitinae	Astalotermes		09-Dec-11	12	2011
AFR	J.Krecek	Cameroon	3.38616	11.68173	Ebogo, Nyong river, back, left side	Termitidae	Apicotermitinae	Astalotermes		09-Dec-11	12	2011
AFR	J.Krecek	Cameroon	3.38616	11.68173	Ebogo, Nyong river, back, left side	Termitidae	Apicotermitinae	Astalotermes		09-Dec-11	12	2011
AFR	J.Krecek	Cameroon	3.38616	11.68173	Ebogo, Nyong river, back, left side	Termitidae	Apicotermitinae	Astalotermes		09-Dec-11	12	2011
AFR	J.Krecek	Cameroon	3.38616	11.68173	Ebogo, Nyong river, back, left side	Termitidae	Apicotermitinae	Anoplotermes		09-Dec-11	12	2011
AFR	J.Krecek	Cameroon	3.38616	11.68173	Ebogo, Nyong river, back, left side	Termitidae	Cubitermitinae	Basidentitermes		09-Dec-11	12	2011
AFR	J.Krecek	Cameroon	3.38616	11.68173	Ebogo, Nyong river, back, left side	Termitidae	Cubitermitinae	Basidentitermes		09-Dec-11	12	2011
AFR	J.Krecek	Cameroon	3.38616	11.68173	Ebogo, Nyong river, back, left side	Termitidae	Apicotermitinae	Coxotermes	boukokoensis	09-Dec-11	12	2011
AFR	J.Krecek	Cameroon	3.38616	11.68173	Ebogo, Nyong river, back, left side	Termitidae	Cubitermitinae	Cubitermes		09-Dec-11	12	2011
AFR	J.Krecek	Cameroon	3.38616	11.68173	Ebogo, Nyong river, back, left side	Termitidae	Cubitermitinae	Cubitermes		09-Dec-11	12	2011
AFR	J.Krecek	Cameroon	3.38616	11.68173	Ebogo, Nyong river, back, left side	Termitidae	Cubitermitinae	Cubitermes		09-Dec-11	12	2011
AFR	J.Krecek	Cameroon	3.38616	11.68173	Ebogo, Nyong river, back, left side	Termitidae	Cubitermitinae	Cubitermes		09-Dec-11	12	2011
AFR	J.Krecek	Cameroon	3.38616	11.68173	Ebogo, Nyong river, back, left side	Termitidae	Apicotermitinae	Jugositermes	tuberculatus	09-Dec-11	12	2011
AFR	J.Krecek	Cameroon	3.38616	11.68173	Ebogo, Nyong river, back, left side	Termitidae	Termitinae	Microcerotermes		09-Dec-11	12	2011
AFR	J.Krecek	Cameroon	3.38616	11.68173	Ebogo, Nyong river, back, left side	Termitidae	Termitinae	Microcerotermes		09-Dec-11	12	2011
AFR	J.Krecek	Cameroon	3.38616	11.68173	Ebogo, Nyong river, back, left side	Termitidae	Macrotermitinae	Microtermes		09-Dec-11	12	2011
AFR	J.Krecek	Cameroon	3.38616	11.68173	Ebogo, Nyong river, back, left side	Termitidae	Macrotermitinae	Microtermes		09-Dec-11	12	2011
AFR	J.Krecek	Cameroon	3.38616	11.68173	Ebogo, Nyong river, back, left side	Termitidae	Macrotermitinae	Microtermes		09-Dec-11	12	2011
AFR	J.Krecek	Cameroon	3.38616	11.68173	Ebogo, Nyong river, back, left side	Termitidae	Macrotermitinae	Microtermes		09-Dec-11	12	2011
AFR	J.Krecek	Cameroon	3.38616	11.68173	Ebogo, Nyong river, back, left side	Termitidae	Macrotermitinae	Microtermes		09-Dec-11	12	2011
AFR	J.Krecek	Cameroon	3.38616	11.68173	Ebogo, Nyong river, back, left side	Termitidae	Macrotermitinae	Microtermes		09-Dec-11	12	2011
AFR	J.Krecek	Cameroon	3.38616	11.68173	Ebogo, Nyong river, back, left side	Termitidae	Nasutitermitinae	Mimeutermes		09-Dec-11	12	2011
AFR	J.Krecek	Cameroon	3.38616	11.68173	Ebogo, Nyong river, back, left side	Termitidae	Nasutitermitinae	Mimeutermes		09-Dec-11	12	2011
AFR	J.Krecek	Cameroon	3.38616	11.68173	Ebogo, Nyong river, back, left side	Termitidae	Cubitermitinae	Ophiotermes	mandibularis	09-Dec-11	12	2011
AFR	J.Krecek	Cameroon	3.38616	11.68173	Ebogo, Nyong river, back, left side	Termitidae	Macrotermitinae	Pseudacanthotermes	militaris	09-Dec-11	12	2011
AFR	J.Krecek	Cameroon	3.38616	11.68173	Ebogo, Nyong river, back, left side	Termitidae	Macrotermitinae	Pseudacanthotermes	militaris	09-Dec-11	12	2011
AFR	J.Krecek	Cameroon	3.38616	11.68173	Ebogo, Nyong river, back, left side	Termitidae	Macrotermitinae	Pseudacanthotermes	militaris	09-Dec-11	12	2011
AFR	J.Krecek	Cameroon	3.38616	11.68173	Ebogo, Nyong river, back, left side	Termitidae	Sphaerotermitinae	Sphaerotermes		09-Dec-11	12	2011
AFR	J.Krecek	Cameroon	3.38616	11.68173	Ebogo, Nyong river, back, left side	Termitidae	Sphaerotermitinae	Sphaerotermes		09-Dec-11	12	2011
AFR	J.Krecek	Cameroon	3.38616	11.68173	Ebogo, Nyong river, back, left side	Termitidae	Sphaerotermitinae	Sphaerotermes		09-Dec-11	12	2011
AFR	J.Krecek	Cameroon	3.38616	11.68173	Ebogo, Nyong river, back, left side	Termitidae	Sphaerotermitinae	Sphaerotermes		09-Dec-11	12	2011
AFR	J.Krecek	Cameroon	3.38616	11.68173	Ebogo, Nyong river, back, left side	Termitidae	Termitinae	Tuberculitermes		09-Dec-11	12	2011
AFR	J.Krecek	Cameroon	3.38616	11.68173	Ebogo, Nyong river, back, left side	Termitidae	Apicotermitinae	Duplidentitermes		09-Dec-11	12	2011
AFR	J.Krecek	Cameroon	3.38616	11.68173	Ebogo, Nyong river, back, left side	Termitidae	Apicotermitinae	Anoplotermes		09-Dec-11	12	2011
AFR	J.Krecek	Cameroon	3.38616	11.68173	Ebogo, Nyong river, back, left side	Termitidae	Apicotermitinae	Astalotermes		09-Dec-11	12	2011
AFR	J.Krecek	Cameroon	3.38616	11.68173	Ebogo, Nyong river, back, left side	Termitidae	Macrotermitinae	Microtermes		09-Dec-11	12	2011
AFR	J.Krecek	Cameroon	3.38616	11.68173	Ebogo, Nyong river, back, left side	Termitidae	Nasutitermitinae	Postsubulitermes		10-Dec-11	12	2011
AFR	J.Krecek	Cameroon	3.38616	11.68173	Ebogo, Nyong river, back, left side	Termitidae	Apicotermitinae	Amalotermes	phaeocephalus	10-Dec-11	12	2011
AFR	J.Krecek	Cameroon	3.38616	11.68173	Ebogo, Nyong river, back, left side	Termitidae	Termitinae	Pericapritermes	urgens	10-Dec-11	12	2011
AFR	J.Krecek	Cameroon	3.38616	11.68173	Ebogo, Nyong river, back, left side	Termitidae	Apicotermitinae	Astalotermes		10-Dec-11	12	2011
AFR	J.Krecek	Cameroon	3.38616	11.68173	Ebogo, Nyong river, back, left side	Termitidae	Apicotermitinae	Ateuchotermes	retifaciens	10-Dec-11	12	2011
AFR	J.Krecek	Cameroon	3.38616	11.68173	Ebogo, Nyong river, back, left side	Termitidae	Cubitermitinae	Apilitermes		10-Dec-11	12	2011
AFR	J.Krecek	Cameroon	3.38616	11.68173	Ebogo, Nyong river, back, left side	Termitidae	Cubitermitinae	Apilitermes		10-Dec-11	12	2011
AFR	J.Krecek	Cameroon	3.38616	11.68173	Ebogo, Nyong river, back, left side	Termitidae	Cubitermitinae	Apilitermes		10-Dec-11	12	2011
AFR	J.Krecek	Cameroon	3.38616	11.68173	Ebogo, Nyong river, back, left side	Termitidae	Cubitermitinae	Cubitermes		10-Dec-11	12	2011
AFR	J.Krecek	Cameroon	3.38616	11.68173	Ebogo, Nyong river, back, left side	Termitidae	Apicotermitinae	Jugositermes	tuberculatus	10-Dec-11	12	2011
AFR	J.Krecek	Cameroon	3.38616	11.68173	Ebogo, Nyong river, back, left side	Termitidae	Termitinae	Microcerotermes		10-Dec-11	12	2011
AFR	J.Krecek	Cameroon	3.38616	11.68173	Ebogo, Nyong river, back, left side	Termitidae	Termitinae	Microcerotermes		10-Dec-11	12	2011
AFR	J.Krecek	Cameroon	3.38616	11.68173	Ebogo, Nyong river, back, left side	Termitidae	Termitinae	Microcerotermes		10-Dec-11	12	2011
AFR	J.Krecek	Cameroon	3.38616	11.68173	Ebogo, Nyong river, back, left side	Termitidae	Nasutitermitinae	Nasutitermes		10-Dec-11	12	2011
AFR	J.Krecek	Cameroon	3.38616	11.68173	Ebogo, Nyong river, back, left side	Termitidae	Nasutitermitinae	Nasutitermes		10-Dec-11	12	2011
AFR	J.Krecek	Cameroon	3.38616	11.68173	Ebogo, Nyong river, back, left side	Termitidae	Termitinae	Pericapritermes		10-Dec-11	12	2011
AFR	J.Krecek	Cameroon	3.38616	11.68173	Ebogo, Nyong river, back, left side	Termitidae	Termitinae	Promirotermes		10-Dec-11	12	2011
AFR	J.Krecek	Cameroon	3.38616	11.68173	Ebogo, Nyong river, back, left side	Termitidae	Macrotermitinae	Pseudacanthotermes	militaris	10-Dec-11	12	2011
AFR	J.Krecek	Cameroon	3.38616	11.68173	Ebogo, Nyong river, back, left side	Termitidae	Macrotermitinae	Pseudacanthotermes	militaris	10-Dec-11	12	2011
AFR	J.Krecek	Cameroon	3.38616	11.68173	Ebogo, Nyong river, back, left side	Termitidae	Macrotermitinae	Pseudacanthotermes	militaris	10-Dec-11	12	2011
AFR	J.Krecek	Cameroon	3.38616	11.68173	Ebogo, Nyong river, back, left side	Termitidae	Sphaerotermitinae	Sphaerotermes		10-Dec-11	12	2011
AFR	J.Krecek	Cameroon	3.38616	11.68173	Ebogo, Nyong river, back, left side	Termitidae	Sphaerotermitinae	Sphaerotermes		10-Dec-11	12	2011
AFR	J.Krecek	Cameroon	3.38616	11.68173	Ebogo, Nyong river, back, left side	Termitidae	Apicotermitinae	Duplidentitermes		10-Dec-11	12	2011
AFR	J.Krecek	Cameroon	3.38616	11.68173	Ebogo, Nyong river, back, right side, 1 tree	Termitidae	Cubitermitinae	Basidentitermes		11-Dec-11	12	2011
AFR	J.Krecek	Cameroon	3.38616	11.68173	Ebogo, Nyong river, back, right side, 1 tree	Termitidae	Cubitermitinae	Cubitermes		11-Dec-11	12	2011
AFR	J.Krecek	Cameroon	3.38616	11.68173	Ebogo, Nyong river, back, right side, 1 tree	Termitidae	Cubitermitinae	Noditermes		11-Dec-11	12	2011
AFR	J.Krecek	Cameroon	3.38616	11.68173	Ebogo, Nyong river, back, right side, 1 tree	Termitidae	Apicotermitinae	Jugositermes	tuberculatus	11-Dec-11	12	2011
AFR	J.Krecek	Cameroon	3.38616	11.68173	Ebogo, Nyong river, back, right side, 1 tree	Termitidae	Termitinae	Microcerotermes		11-Dec-11	12	2011
AFR	J.Krecek	Cameroon	3.38616	11.68173	Ebogo, Nyong river, back, right side, 1 tree	Termitidae	Cubitermitinae	Noditermes		11-Dec-11	12	2011
AFR	J.Krecek	Cameroon	3.38616	11.68173	Ebogo, Nyong river, back, right side, 1 tree	Termitidae	Cubitermitinae	Noditermes		11-Dec-11	12	2011
AFR	J.Krecek	Cameroon	3.38616	11.68173	Ebogo, Nyong river, back, right side, 1 tree	Termitidae	Cubitermitinae	Noditermes		11-Dec-11	12	2011
AFR	J.Krecek	Cameroon	3.38616	11.68173	Ebogo, Nyong river, back, right side, 1 tree	Termitidae	Cubitermitinae	Noditermes		11-Dec-11	12	2011
AFR	J.Krecek	Cameroon	3.38616	11.68173	Ebogo, Nyong river, back, right side, 1 tree	Termitidae	Cubitermitinae	Orthotermes		11-Dec-11	12	2011
AFR	J.Krecek	Cameroon	3.38616	11.68173	Ebogo, Nyong river, back, right side, 1 tree	Termitidae	Apicotermitinae	Coxotermes	boukokoensis	11-Dec-11	12	2011
AFR	J.Krecek	Cameroon	3.38616	11.68173	Ebogo, Nyong river, back, right side, 1 tree	Termitidae	Macrotermitinae	Microtermes		11-Dec-11	12	2011
AFR	J.Krecek	Cameroon	3.38616	11.68173	Ebogo, Nyong river, back, right side, 1 tree	Termitidae	Apicotermitinae	Anoplotermes		11-Dec-11	12	2011
AFR	J.Krecek	Cameroon	3.38616	11.68173	Ebogo, Nyong river, back, right side, 1 tree	Termitidae	Sphaerotermitinae	Sphaerotermes		11-Dec-11	12	2011
AFR	J.Krecek	Cameroon	3.38616	11.68173	Ebogo, Nyong river, back, right side, 1 tree	Termitidae	Sphaerotermitinae	Sphaerotermes		11-Dec-11	12	2011
AFR	J.Krecek	Cameroon	3.38616	11.68173	Ebogo, Nyong river, back, right side, 1 tree	Termitidae	Sphaerotermitinae	Sphaerotermes		11-Dec-11	12	2011
AFR	J.Krecek	Cameroon	3.38616	11.68173	Ebogo, Nyong river, back, right side, 1 tree	Termitidae	Termitinae	Tuberculitermes		11-Dec-11	12	2011
AFR	J.Krecek	Cameroon	3.38616	11.68173	Ebogo, Nyong river, back, right side, 1 tree	Termitidae	Macrotermitinae	Microtermes		11-Dec-11	12	2011
AFR	J.Krecek	Cameroon	3.38616	11.68173	Ebogo, Nyong river, back, right side, Foramini, Sphaero place	Termitidae	Macrotermitinae	Acanthotermes		11-Dec-11	12	2011
AFR	J.Krecek	Cameroon	3.38616	11.68173	Ebogo, Nyong river, back, right side, Foramini, Sphaero place	Termitidae	Apicotermitinae	Aderitotermes	fossor	11-Dec-11	12	2011
AFR	J.Krecek	Cameroon	3.38616	11.68173	Ebogo, Nyong river, back, right side, Foramini, Sphaero place	Termitidae	Apicotermitinae	Anoplotermes		11-Dec-11	12	2011
AFR	J.Krecek	Cameroon	3.38616	11.68173	Ebogo, Nyong river, back, right side, Foramini, Sphaero place	Termitidae	Apicotermitinae	Ateuchotermes	sentosus	11-Dec-11	12	2011
AFR	J.Krecek	Cameroon	3.38616	11.68173	Ebogo, Nyong river, back, right side, Foramini, Sphaero place	Termitidae	Apicotermitinae	Anoplotermes		11-Dec-11	12	2011
AFR	J.Krecek	Cameroon	3.38616	11.68173	Ebogo, Nyong river, back, right side, Foramini, Sphaero place	Termitidae	Apicotermitinae	Anoplotermes		11-Dec-11	12	2011
AFR	J.Krecek	Cameroon	3.38616	11.68173	Ebogo, Nyong river, back, right side, Foramini, Sphaero place	Termitidae	Apicotermitinae	Asagarotermes	coronatus	11-Dec-11	12	2011
AFR	J.Krecek	Cameroon	3.38616	11.68173	Ebogo, Nyong river, back, right side, Foramini, Sphaero place	Termitidae	Cubitermitinae	Basidentitermes		11-Dec-11	12	2011
AFR	J.Krecek	Cameroon	3.38616	11.68173	Ebogo, Nyong river, back, right side, Foramini, Sphaero place	Termitidae	Cubitermitinae	Basidentitermes		11-Dec-11	12	2011
AFR	J.Krecek	Cameroon	3.38616	11.68173	Ebogo, Nyong river, back, right side, Foramini, Sphaero place	Termitidae	Cubitermitinae	Basidentitermes		11-Dec-11	12	2011
AFR	J.Krecek	Cameroon	3.38616	11.68173	Ebogo, Nyong river, back, right side, Foramini, Sphaero place	Termitidae	Apicotermitinae	Heimitermes	moorei	11-Dec-11	12	2011
AFR	J.Krecek	Cameroon	3.38616	11.68173	Ebogo, Nyong river, back, right side, Foramini, Sphaero place	Termitidae	Apicotermitinae	Coxotermes	boukokoensis	11-Dec-11	12	2011
AFR	J.Krecek	Cameroon	3.38616	11.68173	Ebogo, Nyong river, back, right side, Foramini, Sphaero place	Termitidae	Cubitermitinae	Euchilotermes		11-Dec-11	12	2011
AFR	J.Krecek	Cameroon	3.38616	11.68173	Ebogo, Nyong river, back, right side, Foramini, Sphaero place	Termitidae	Cubitermitinae	Euchilotermes		11-Dec-11	12	2011
AFR	J.Krecek	Cameroon	3.38616	11.68173	Ebogo, Nyong river, back, right side, Foramini, Sphaero place	Termitidae	Cubitermitinae	Furculitermes		11-Dec-11	12	2011
AFR	J.Krecek	Cameroon	3.38616	11.68173	Ebogo, Nyong river, back, right side, Foramini, Sphaero place	Termitidae	Cubitermitinae	Furculitermes		11-Dec-11	12	2011
AFR	J.Krecek	Cameroon	3.38616	11.68173	Ebogo, Nyong river, back, right side, Foramini, Sphaero place	Termitidae	Cubitermitinae	Furculitermes		11-Dec-11	12	2011
AFR	J.Krecek	Cameroon	3.38616	11.68173	Ebogo, Nyong river, back, right side, Foramini, Sphaero place	Termitidae	Apicotermitinae	Jugositermes	tuberculatus	11-Dec-11	12	2011
AFR	J.Krecek	Cameroon	3.38616	11.68173	Ebogo, Nyong river, back, right side, Foramini, Sphaero place	Termitidae	Termitinae	Microcerotermes		11-Dec-11	12	2011
AFR	J.Krecek	Cameroon	3.38616	11.68173	Ebogo, Nyong river, back, right side, Foramini, Sphaero place	Termitidae	Nasutitermitinae	Nasutitermes		11-Dec-11	12	2011
AFR	J.Krecek	Cameroon	3.38616	11.68173	Ebogo, Nyong river, back, right side, Foramini, Sphaero place	Termitidae	Cubitermitinae	Ophiotermes		11-Dec-11	12	2011
AFR	J.Krecek	Cameroon	3.38616	11.68173	Ebogo, Nyong river, back, right side, Foramini, Sphaero place	Termitidae	Cubitermitinae	Orthotermes		11-Dec-11	12	2011
AFR	J.Krecek	Cameroon	3.38616	11.68173	Ebogo, Nyong river, back, right side, Foramini, Sphaero place	Termitidae	Termitinae	Pericapritermes		11-Dec-11	12	2011
AFR	J.Krecek	Cameroon	3.38616	11.68173	Ebogo, Nyong river, back, right side, Foramini, Sphaero place	Termitidae	Cubitermitinae	Procubitermes		11-Dec-11	12	2011
AFR	J.Krecek	Cameroon	3.38616	11.68173	Ebogo, Nyong river, back, right side, Foramini, Sphaero place	Termitidae	Cubitermitinae	Procubitermes		11-Dec-11	12	2011
AFR	J.Krecek	Cameroon	3.38616	11.68173	Ebogo, Nyong river, back, right side, Foramini, Sphaero place	Termitidae	Cubitermitinae	Procubitermes		11-Dec-11	12	2011
AFR	J.Krecek	Cameroon	3.38616	11.68173	Ebogo, Nyong river, back, right side, Foramini, Sphaero place	Termitidae	Cubitermitinae	Procubitermes		11-Dec-11	12	2011
AFR	J.Krecek	Cameroon	3.38616	11.68173	Ebogo, Nyong river, back, right side, Foramini, Sphaero place	Termitidae	Termitinae	Promirotermes		11-Dec-11	12	2011
AFR	J.Krecek	Cameroon	3.38616	11.68173	Ebogo, Nyong river, back, right side, Foramini, Sphaero place	Termitidae	Termitinae	Promirotermes		11-Dec-11	12	2011
AFR	J.Krecek	Cameroon	3.38616	11.68173	Ebogo, Nyong river, back, right side, Foramini, Sphaero place	Termitidae	Macrotermitinae	Pseudacanthotermes	militaris	11-Dec-11	12	2011
AFR	J.Krecek	Cameroon	3.38616	11.68173	Ebogo, Nyong river, back, right side, Foramini, Sphaero place	Termitidae	Termitinae	Termes		11-Dec-11	12	2011
AFR	J.Krecek	Cameroon	3.38616	11.68173	Ebogo, Nyong river, back, right side, Foramini, Sphaero place	Termitidae	Macrotermitinae	Microtermes		11-Dec-11	12	2011
AFR	J.Krecek	Cameroon	3.38616	11.68173	Ebogo, Nyong river, back, right side, back, Odonto nest 1	Termitidae	Nasutitermitinae	Afrosubulitermes	congoensis	12-Dec-11	12	2011
AFR	J.Krecek	Cameroon	3.38616	11.68173	Ebogo, Nyong river, back, right side, back, Odonto nest 1	Termitidae	Cubitermitinae	Basidentitermes		12-Dec-11	12	2011
AFR	J.Krecek	Cameroon	3.38616	11.68173	Ebogo, Nyong river, back, right side, back, Odonto nest 1	Termitidae	Cubitermitinae	Euchilotermes		12-Dec-11	12	2011
AFR	J.Krecek	Cameroon	3.38616	11.68173	Ebogo, Nyong river, back, right side, back, Odonto nest 1	Termitidae	Termitinae	Forficulitermes	planifrons	12-Dec-11	12	2011
AFR	J.Krecek	Cameroon	3.38616	11.68173	Ebogo, Nyong river, back, right side, back, Odonto nest 1	Termitidae	Termitinae	Forficulitermes	planifrons	12-Dec-11	12	2011
AFR	J.Krecek	Cameroon	3.38616	11.68173	Ebogo, Nyong river, back, right side, back, Odonto nest 1	Termitidae	Apicotermitinae	Jugositermes	tuberculatus	12-Dec-11	12	2011
AFR	J.Krecek	Cameroon	3.38616	11.68173	Ebogo, Nyong river, back, right side, back, Odonto nest 1	Termitidae	Termitinae	Microcerotermes		12-Dec-11	12	2011
AFR	J.Krecek	Cameroon	3.38616	11.68173	Ebogo, Nyong river, back, right side, back, Odonto nest 1	Termitidae	Macrotermitinae	Microtermes		12-Dec-11	12	2011
AFR	J.Krecek	Cameroon	3.38616	11.68173	Ebogo, Nyong river, back, right side, back, Odonto nest 1	Termitidae	Nasutitermitinae	Mimeutermes		12-Dec-11	12	2011
AFR	J.Krecek	Cameroon	3.38616	11.68173	Ebogo, Nyong river, back, right side, back, Odonto nest 1	Termitidae	Nasutitermitinae	Mimeutermes		12-Dec-11	12	2011
AFR	J.Krecek	Cameroon	3.38616	11.68173	Ebogo, Nyong river, back, right side, back, Odonto nest 1	Termitidae	Cubitermitinae	Orthotermes		12-Dec-11	12	2011
AFR	J.Krecek	Cameroon	3.38616	11.68173	Ebogo, Nyong river, back, right side, back, Odonto nest 1	Termitidae	Nasutitermitinae	Postsubulitermes		12-Dec-11	12	2011
AFR	J.Krecek	Cameroon	3.38616	11.68173	Ebogo, Nyong river, back, right side, back, Odonto nest 1	Termitidae	Nasutitermitinae	Postsubulitermes		12-Dec-11	12	2011
AFR	J.Krecek	Cameroon	3.38616	11.68173	Ebogo, Nyong river, back, right side, back, Odonto nest 1	Termitidae	Termitinae	Tuberculitermes		12-Dec-11	12	2011
AFR	J.Krecek	Cameroon	3.38616	11.68173	Ebogo, Nyong river, back, right side, back, Odonto nest 1	Termitidae	Termitinae	Tuberculitermes		12-Dec-11	12	2011
AFR	J.Krecek	Cameroon	3.38616	11.68173	Ebogo, Nyong river, back, right side, back, Odonto nest 1	Termitidae	Termitinae	Tuberculitermes		12-Dec-11	12	2011
AFR	J.Krecek	Cameroon	3.38616	11.68173	Ebogo, Nyong river, back, right side, back, Odonto nest 1	Termitidae	Termitinae	Tuberculitermes	bycanistes	12-Dec-11	12	2011
AFR	J.Krecek	Cameroon	3.38616	11.68173	Ebogo, Nyong river, right side near , back, Odonto nest 2	Termitidae	Apicotermitinae	Anoplotermes		12-Dec-11	12	2011
AFR	J.Krecek	Cameroon	3.38616	11.68173	Ebogo, Nyong river, right side near , back, Odonto nest 2	Termitidae	Cubitermitinae	Basidentitermes		12-Dec-11	12	2011
AFR	J.Krecek	Cameroon	3.38616	11.68173	Ebogo, Nyong river, right side near , back, Odonto nest 2	Termitidae	Apicotermitinae	Jugositermes	tuberculatus	12-Dec-11	12	2011
AFR	J.Krecek	Cameroon	3.38616	11.68173	Ebogo, Nyong river, right side near , back, Odonto nest 2	Termitidae	Apicotermitinae	Jugositermes	tuberculatus	12-Dec-11	12	2011
AFR	J.Krecek	Cameroon	3.38616	11.68173	Ebogo, Nyong river, right side near , back, Odonto nest 2	Termitidae	Apicotermitinae	Acidnotermes		12-Dec-11	12	2011
AFR	J.Krecek	Cameroon	3.38616	11.68173	Ebogo, Nyong river, right side near , back, Odonto nest 2	Termitidae	Apicotermitinae	Jugositermes	tuberculatus	12-Dec-11	12	2011
AFR	J.Krecek	Cameroon	3.38616	11.68173	Ebogo, Nyong river, right side near , back, Odonto nest 2	Termitidae	Apicotermitinae	Ateuchotermes	rastratus	12-Dec-11	12	2011
AFR	J.Krecek	Cameroon	3.38616	11.68173	Ebogo, Nyong river, right side near , back, Odonto nest 2	Termitidae	Apicotermitinae	Anoplotermes		12-Dec-11	12	2011
AFR	J.Krecek	Cameroon	3.38616	11.68173	Ebogo, Nyong river, right side near , back, Odonto nest 2	Termitidae	Termitinae	Tuberculitermes		12-Dec-11	12	2011
AFR	J.Krecek	Cameroon	3.38616	11.68173	Ebogo, Nyong river, right side near , back, Odonto nest 2	Termitidae	Cubitermitinae	Orthotermes		12-Dec-11	12	2011
AFR	J.Krecek	Cameroon	3.38616	11.68173	Ebogo, Nyong river, right side near , back, Odonto nest 2	Termitidae	Sphaerotermitinae	Sphaerotermes		12-Dec-11	12	2011
AFR	J.Krecek	Cameroon	3.38616	11.68173	Ebogo, Nyong river, right side near , back, Odonto nest 2	Termitidae	Termitinae	Tuberculitermes		12-Dec-11	12	2011
AFR	J.Krecek	Cameroon	3.38616	11.68173	Ebogo, Nyong river, right side near , back, Odonto nest 2	Termitidae	Termitinae	Tuberculitermes		12-Dec-11	12	2011
AFR	J.Krecek	Cameroon	3.38616	11.68173	Ebogo, Nyong river, right side near , back, Odonto nest 2	Termitidae	Termitinae	Tuberculitermes		12-Dec-11	12	2011
AFR	J.Krecek	Cameroon	3.38616	11.68173	Ebogo, Nyong river, right side near , back, Odonto nest 2	Termitidae	Apicotermitinae	Anoplotermes		12-Dec-11	12	2011
AFR	J.Krecek	Cameroon	3.38616	11.68173	Ebogo, Nyong river, right side near , back, Odonto nest 2	Termitidae	Apicotermitinae	Ateuchotermes	ctenopher	12-Dec-11	12	2011
AFR	J.Krecek	Cameroon	3.38616	11.68173	Ebogo, Nyong river, right side near , back, Odonto nest 2	Termitidae	Apicotermitinae	Duplidentitermes		12-Dec-11	12	2011
AFR	J.Krecek	Cameroon	3.38616	11.68173	Ebogo, Nyong river, right side near , back, Odonto nest 2	Termitidae	Apicotermitinae	Duplidentitermes		12-Dec-11	12	2011
AFR	J.Krecek	Cameroon	3.38616	11.68173	Ebogo, Nyong river, right side near , back, Odonto nest 2	Termitidae	Cubitermitinae	Crenetermes		12-Dec-11	12	2011
AFR	J.Krecek	Cameroon	3.38616	11.68173	Ebogo, Nyong river, right side near , back, Odonto nest 2	Termitidae	Apicotermitinae	Duplidentitermes		12-Dec-11	12	2011
AFR	J.Krecek	Cameroon	3.38616	11.68173	Ebogo, Nyong river, right side near , back, Odonto nest 2	Termitidae	Apicotermitinae	Duplidentitermes		12-Dec-11	12	2011
AFR	J.Krecek	Cameroon	3.38616	11.68173	Ebogo, Nyong river, right side near , back, Odonto nest 2	Termitidae	Apicotermitinae	Duplidentitermes		12-Dec-11	12	2011
AFR	J.Krecek	Cameroon	3.38616	11.68173	Ebogo, Nyong river, right side near , back, Odonto nest 2	Termitidae	Apicotermitinae	Duplidentitermes		12-Dec-11	12	2011
AFR	J.Krecek	Cameroon	3.38616	11.68173	Ebogo, Nyong river, back, right side, Foramini, Sphaero place	Rhinotermitidae		Coptotermes		12-Dec-11	12	2011
AFR	J.Krecek	Cameroon	3.38616	11.68173	Ebogo, Nyong river, back, right side, Foramini, Sphaero place	Termitidae	Apicotermitinae	Astratotermes	mansuetus	12-Dec-11	12	2011
AFR	J.Krecek	Cameroon	3.38616	11.68173	Ebogo, Nyong river, back, right side, Foramini, Sphaero place	Termitidae	Sphaerotermitinae	Sphaerotermes		12-Dec-11	12	2011
AFR	J.Krecek	Cameroon	3.38616	11.68173	Ebogo, Nyong river, back, right side, Foramini, Sphaero place	Termitidae	Termitinae	Tuberculitermes		12-Dec-11	12	2011
AFR	Jan Sobotnik, Og de Sousa, JK	Cameroon	5.00549	8.8627	Korup NP, Iriba camp, squeres project	Termitidae	Cubitermitinae	Apilitermes		04-Dec-11	12	2011
AFR	Jan Sobotnik, Og de Sousa, JK	Cameroon	5.00549	8.8627	Korup NP, Iriba camp, squeres project	Termitidae	Cubitermitinae	Noditermes		04-Dec-11	12	2011
AFR	Jan Sobotnik, Og de Sousa, JK	Cameroon	5.00549	8.8627	Korup NP, Iriba camp, squeres project	Termitidae	Macrotermitinae	Microtermes		04-Dec-11	12	2011
AFR	Jan Sobotnik, Og de Sousa, JK	Cameroon	5.00549	8.8627	Korup NP, Iriba camp, squeres project	Termitidae	Macrotermitinae	Microtermes		04-Dec-11	12	2011
AFR	Jan Sobotnik, Og de Sousa, JK	Cameroon	5.00549	8.8627	Korup NP, Iriba camp, squeres project	Termitidae	Cubitermitinae	Noditermes		04-Dec-11	12	2011
AFR	Jan Sobotnik, Og de Sousa, JK	Cameroon	5.00549	8.8627	Korup NP, Iriba camp, squeres project	Termitidae	Termitinae	Pericapritermes		04-Dec-11	12	2011
AFR	Jan Sobotnik, Og de Sousa, JK	Cameroon	5.00549	8.8627	Korup NP, Iriba camp, squeres project	Termitidae	Macrotermitinae	Microtermes		04-Dec-11	12	2011
AFR	Jan Sobotnik, Og de Sousa, JK	Cameroon	5.00549	8.8627	Korup NP, Iriba camp, squeres project	Termitidae	Apicotermitinae	Anoplotermes		04-Dec-11	12	2011
AFR	Jan Sobotnik, Og de Sousa, JK	Cameroon	5.00549	8.8627	Korup NP, Iriba camp, squeres project	Termitidae	Macrotermitinae	Microtermes		04-Dec-11	12	2011
AFR	Jan Sobotnik, Og de Sousa, JK	Cameroon	5.00549	8.8627	Korup NP, Iriba camp, squeres project	Termitidae	Cubitermitinae	Basidentitermes		04-Dec-11	12	2011
AFR	Jan Sobotnik, Og de Sousa, JK	Cameroon	5.00549	8.8627	Korup NP, Iriba camp, squeres project	Termitidae	Termitinae	Pericapritermes		04-Dec-11	12	2011
AFR	Jan Sobotnik, Og de Sousa, JK	Cameroon	5.00549	8.8627	Korup NP, Iriba camp, squeres project	Termitidae	Apicotermitinae	Anoplotermes		04-Dec-11	12	2011
AFR	Jan Sobotnik, Og de Sousa, JK	Cameroon	5.00549	8.8627	Korup NP, Iriba camp, squeres project	Termitidae	Cubitermitinae	Fastigitermes		04-Dec-11	12	2011
AFR	Jan Sobotnik, Og de Sousa, JK	Cameroon	5.00549	8.8627	Korup NP, Iriba camp, squeres project	Termitidae	Apicotermitinae	Anoplotermes		04-Dec-11	12	2011
AFR	Jan Sobotnik, Og de Sousa, JK	Cameroon	5.00549	8.8627	Korup NP, Iriba camp, squeres project	Termitidae	Apicotermitinae	Anoplotermes		04-Dec-11	12	2011
AFR	Jan Sobotnik, Og de Sousa, JK	Cameroon	5.00549	8.8627	Korup NP, Iriba camp, squeres project	Termitidae	Apicotermitinae	Jugositermes	tuberculatus	04-Dec-11	12	2011
AFR	Jan Sobotnik, Og de Sousa, JK	Cameroon	5.00549	8.8627	Korup NP, Iriba camp, squeres project	Termitidae	Cubitermitinae	Cubitermes		04-Dec-11	12	2011
AFR	Jan Sobotnik, Og de Sousa, JK	Cameroon	5.00549	8.8627	Korup NP, Iriba camp, squeres project	Termitidae	Cubitermitinae	Fastigitermes		04-Dec-11	12	2011
AFR	Jan Sobotnik, Og de Sousa, JK	Cameroon	5.00549	8.8627	Korup NP, Iriba camp, squeres project	Termitidae	Macrotermitinae	Microtermes		04-Dec-11	12	2011
AFR	Jan Sobotnik, Og de Sousa, JK	Cameroon	5.00549	8.8627	Korup NP, Iriba camp, squeres project	Termitidae	Cubitermitinae	Proboscitermes		04-Dec-11	12	2011
AFR	Jan Sobotnik, Og de Sousa, JK	Cameroon	5.00549	8.8627	Korup NP, Iriba camp, squeres project	Termitidae	Cubitermitinae	Basidentitermes		04-Dec-11	12	2011
AFR	Jan Sobotnik, Og de Sousa, JK	Cameroon	5.00549	8.8627	Korup NP, Iriba camp, squeres project	Termitidae	Cubitermitinae	Basidentitermes		04-Dec-11	12	2011
AFR	Jan Sobotnik, Og de Sousa, JK	Cameroon	3.38616	11.68173	Ebogo II, squares project	Termitidae	Macrotermitinae	Acanthotermes		09-Dec-11	12	2011
AFR	Jan Sobotnik, Og de Sousa, JK	Cameroon	3.38616	11.68173	Ebogo II, squares project	Termitidae	Apicotermitinae	Anoplotermes		09-Dec-11	12	2011
AFR	Jan Sobotnik, Og de Sousa, JK	Cameroon	3.38616	11.68173	Ebogo II, squares project	Termitidae	Apicotermitinae	Anoplotermes		09-Dec-11	12	2011
AFR	Jan Sobotnik, Og de Sousa, JK	Cameroon	3.38616	11.68173	Ebogo II, squares project	Termitidae	Apicotermitinae	Anoplotermes		09-Dec-11	12	2011
AFR	Jan Sobotnik, Og de Sousa, JK	Cameroon	3.38616	11.68173	Ebogo II, squares project	Termitidae	Apicotermitinae	Anoplotermes		09-Dec-11	12	2011
AFR	Jan Sobotnik, Og de Sousa, JK	Cameroon	3.38616	11.68173	Ebogo II, squares project	Termitidae	Foraminitermitinae	Foraminitermes	valens	09-Dec-11	12	2011
AFR	Jan Sobotnik, Og de Sousa, JK	Cameroon	3.38616	11.68173	Ebogo II, squares project	Termitidae	Termitinae	Microcerotermes		09-Dec-11	12	2011
AFR	Jan Sobotnik, Og de Sousa, JK	Cameroon	3.38616	11.68173	Ebogo II, squares project	Termitidae	Macrotermitinae	Microtermes		09-Dec-11	12	2011
AFR	Jan Sobotnik, Og de Sousa, JK	Cameroon	3.38616	11.68173	Ebogo II, squares project	Termitidae	Macrotermitinae	Microtermes		09-Dec-11	12	2011
AFR	Jan Sobotnik, Og de Sousa, JK	Cameroon	3.38616	11.68173	Ebogo II, squares project	Termitidae	Cubitermitinae	Orthotermes		09-Dec-11	12	2011
AFR	Jan Sobotnik, Og de Sousa, JK	Cameroon	3.38616	11.68173	Ebogo II, squares project	Termitidae	Sphaerotermitinae	Sphaerotermes		09-Dec-11	12	2011
AFR	Jan Sobotnik, Og de Sousa, JK	Cameroon	3.38616	11.68173	Ebogo II, squares project	Termitidae	Apicotermitinae	Anoplotermes		09-Dec-11	12	2011
AFR	Jan Sobotnik, Og de Sousa, JK	Cameroon	3.38616	11.68173	Ebogo II, squares project	Termitidae	Sphaerotermitinae	Sphaerotermes		09-Dec-11	12	2011
AFR	Jan Sobotnik, Og de Sousa, JK	Cameroon	3.38616	11.68173	Ebogo II, squares project	Termitidae	Apicotermitinae	Anoplotermes		09-Dec-11	12	2011
AFR	Jan Sobotnik, Og de Sousa, JK	Cameroon	3.38616	11.68173	Ebogo II, squares project	Termitidae	Apicotermitinae	Anoplotermes		09-Dec-11	12	2011
AFR	Jan Sobotnik, Og de Sousa, JK	Cameroon	3.38616	11.68173	Ebogo II, squares project	Termitidae	Apicotermitinae	Anoplotermes		09-Dec-11	12	2011
AFR	Jan Sobotnik, Og de Sousa, JK	Cameroon	3.38616	11.68173	Ebogo II, squares project	Termitidae	Apicotermitinae	Ateuchotermes	ctenopher	09-Dec-11	12	2011
AFR	Jan Sobotnik, Og de Sousa, JK	Cameroon	3.38616	11.68173	Ebogo II, squares project	Termitidae	Apicotermitinae	Anoplotermes		09-Dec-11	12	2011
AFR	Jan Sobotnik, Og de Sousa, JK	Cameroon	3.38616	11.68173	Ebogo II, squares project	Termitidae	Macrotermitinae	Microtermes		09-Dec-11	12	2011
AFR	Jan Sobotnik, Og de Sousa, JK	Cameroon	3.38616	11.68173	Ebogo II, squares project	Termitidae	Macrotermitinae	Pseudacanthotermes	militaris	09-Dec-11	12	2011
AFR	Jan Sobotnik, Og de Sousa, JK	Cameroon	3.38616	11.68173	Ebogo II, squares project	Termitidae	Sphaerotermitinae	Sphaerotermes		09-Dec-11	12	2011
AFR	Jan Sobotnik, Og de Sousa, JK	Cameroon	3.38616	11.68173	Ebogo II, squares project	Termitidae	Apicotermitinae	Anoplotermes		09-Dec-11	12	2011
AFR	Jan Sobotnik, Og de Sousa, JK	Cameroon	3.38616	11.68173	Ebogo II, squares project	Termitidae	Macrotermitinae	Pseudacanthotermes	militaris	09-Dec-11	12	2011
AFR	Jan Sobotnik, Og de Sousa, JK	Cameroon	3.38616	11.68173	Ebogo II, squares project	Termitidae	Cubitermitinae	Basidentitermes		09-Dec-11	12	2011
AFR	Jan Sobotnik, Og de Sousa, JK	Cameroon	3.38616	11.68173	Ebogo II, squares project	Termitidae	Apicotermitinae	Coxotermes		09-Dec-11	12	2011
AFR	Jan Sobotnik, Og de Sousa, JK	Cameroon	3.38616	11.68173	Ebogo II, squares project	Termitidae	Cubitermitinae	Cubitermes		09-Dec-11	12	2011
AFR	Jan Sobotnik, Og de Sousa, JK	Cameroon	3.38616	11.68173	Ebogo II, squares project	Termitidae	Termitinae	Pericapritermes		09-Dec-11	12	2011
AFR	Jan Sobotnik, Og de Sousa, JK	Cameroon	3.38616	11.68173	Ebogo II, squares project	Termitidae	Apicotermitinae	Anoplotermes		09-Dec-11	12	2011
AFR	Jan Sobotnik, Og de Sousa, JK	Cameroon	3.38616	11.68173	Ebogo II, squares project	Termitidae	Apicotermitinae	Amicotermes		09-Dec-11	12	2011
AFR	Jan Sobotnik, Og de Sousa, JK	Cameroon	3.38616	11.68173	Ebogo II, squares project	Termitidae	Macrotermitinae	Microtermes		09-Dec-11	12	2011
AFR	Jan Sobotnik, Og de Sousa, JK	Cameroon	3.38616	11.68173	Ebogo II, squares project	Termitidae	Apicotermitinae	Anoplotermes		09-Dec-11	12	2011
AFR	Jan Sobotnik, Og de Sousa, JK	Cameroon	3.38616	11.68173	Ebogo II, squares project	Termitidae	Cubitermitinae	Basidentitermes		09-Dec-11	12	2011
AFR	Jan Sobotnik, Og de Sousa, JK	Cameroon	3.38616	11.68173	Ebogo II, squares project	Termitidae	Termitinae	Microcerotermes		10-Dec-11	12	2011
AFR	Jan Sobotnik, Og de Sousa, JK	Cameroon	3.38616	11.68173	Ebogo II, squares project	Termitidae	Apicotermitinae	Anenteotermes	cherubimi	10-Dec-11	12	2011
AFR	Jan Sobotnik, Og de Sousa, JK	Cameroon	3.38616	11.68173	Ebogo II, squares project	Termitidae	Nasutitermitinae	Postsubulitermes		10-Dec-11	12	2011
AFR	Jan Sobotnik, Og de Sousa, JK	Cameroon	3.38616	11.68173	Ebogo II, squares project	Termitidae	Cubitermitinae	Apilitermes		10-Dec-11	12	2011
AFR	Jan Sobotnik, Og de Sousa, JK	Cameroon	3.38616	11.68173	Ebogo II, squares project	Termitidae	Cubitermitinae	Orthotermes		10-Dec-11	12	2011
AFR	Jan Sobotnik, Og de Sousa, JK	Cameroon	3.38616	11.68173	Ebogo II, squares project	Termitidae	Nasutitermitinae	Postsubulitermes		10-Dec-11	12	2011
AFR	Jan Sobotnik, Og de Sousa, JK	Cameroon	3.38616	11.68173	Ebogo II, squares project	Termitidae	Nasutitermitinae	Postsubulitermes		10-Dec-11	12	2011
AFR	Jan Sobotnik, Og de Sousa, JK	Cameroon	3.38616	11.68173	Ebogo II, squares project	Termitidae	Nasutitermitinae	Postsubulitermes		10-Dec-11	12	2011
AFR	Jan Sobotnik, Og de Sousa, JK	Cameroon	3.38616	11.68173	Ebogo II, squares project	Termitidae	Apicotermitinae	Anoplotermes		10-Dec-11	12	2011
AFR	Jan Sobotnik, Og de Sousa, JK	Cameroon	3.38616	11.68173	Ebogo II, squares project	Termitidae	Termitinae	Microcerotermes		10-Dec-11	12	2011
AFR	Jan Sobotnik, Og de Sousa, JK	Cameroon	3.38616	11.68173	Ebogo II, squares project	Termitidae	Macrotermitinae	Pseudacanthotermes	militaris	10-Dec-11	12	2011
AFR	Jan Sobotnik, Og de Sousa, JK	Cameroon	3.38616	11.68173	Ebogo II, squares project	Termitidae	Apicotermitinae	Anoplotermes		10-Dec-11	12	2011
AFR	Jan Sobotnik, Og de Sousa, JK	Cameroon	3.38616	11.68173	Ebogo II, squares project	Termitidae	Macrotermitinae	Microtermes		10-Dec-11	12	2011
AFR	Jan Sobotnik, Og de Sousa, JK	Cameroon	3.38616	11.68173	Ebogo II, squares project	Termitidae	Apicotermitinae	Anoplotermes		10-Dec-11	12	2011
AFR	Jan Sobotnik, Og de Sousa, JK	Cameroon	3.38616	11.68173	Ebogo II, squares project	Termitidae	Macrotermitinae	Microtermes		10-Dec-11	12	2011
AFR	Jan Sobotnik, Og de Sousa, JK	Cameroon	3.38616	11.68173	Ebogo II, squares project	Termitidae	Apicotermitinae	Anoplotermes		10-Dec-11	12	2011
AFR	Jan Sobotnik, Og de Sousa, JK	Cameroon	3.38616	11.68173	Ebogo II, squares project	Termitidae	Cubitermitinae	Fastigitermes	jucundus	10-Dec-11	12	2011
AFR	Jan Sobotnik, Og de Sousa, JK	Cameroon	3.38616	11.68173	Ebogo II, squares project	Termitidae	Macrotermitinae	Microtermes		10-Dec-11	12	2011
AFR	David Ngugi	Kenya	0.2255	34.881	Kalunja Glade, Kakamega Forest, 1604 M elev.	Termitidae	Cubitermitinae	Cubitermes		29-May-06	5	2006
AFR	David Ngugi	Kenya	0.287	34.9	Lhiranda Hill, Kakamega Forest 1580 m elev.	Termitidae	Cubitermitinae	Cubitermes	proximatus	29-May-06	5	2006
AFR	David Ngugi	Kenya	0.51	35.278	Sosiani River Valley, Eldoret, 2075 m elev.	Termitidae	Cubitermitinae	Cubitermes		25-May-04	5	2004
AFR	David Ngugi	Kenya	0.2255	34.881	Kalunja Glade, Kakamega Forest, 1604 M elev.	Termitidae	Cubitermitinae	Ophiotermes		11-Jun-11	6	2011
AFR	David Ngugi	Kenya	-1.092	37.009	Juja, Kenya, Jomo Kenyatta University	Termitidae	Termitinae	Amitermes		19-Sep-11	9	2011
AFR	Romuald Fontaine	Mayotte	-12.71926	45.12054	Dzoumonye	Kalotermitidae		Cryptotermes	havilandi	09-Feb-08	2	2008
AFR	Romuald Fontaine	Mayotte	-12.88104	45.21355	Hamouro	Kalotermitidae		Cryptotermes	havilandi	20-Feb-08	2	2008
AFR	Romuald Fontaine	Mayotte	-12.98936	45.1428	Tsiraka passi be	Rhinotermitidae		Coptotermes	gestroi	28-Feb-08	2	2008
AFR	Romuald Fontaine	Mayotte	-12.98936	45.1428	Tsiraka passi be	Rhinotermitidae		Coptotermes	gestroi	07-Feb-08	2	2008
AFR	Romuald Fontaine	Mayotte	-12.767	45.289	Dziani	Rhinotermitidae		Coptotermes	gestroi	07-Feb-08	2	2008
AFR	K.Koops	Congo	2.1442	27.9928	Mugisha	Termitidae	Macrotermitinae	Macrotermes	amplus	20-Jun-13	6	2013
AFR	K.Koops	Congo	2.1442	27.9928	Mugisha	Termitidae	Macrotermitinae	Macrotermes	amplus	28-Jun-13	6	2013
AFR	K.Koops	Congo	2.1442	27.9928	Mugisha	Termitidae	Macrotermitinae	Macrotermes	amplus	08-Jul-13	7	2013
AFR	K.Koops	Congo	2.1442	27.9928	Mugisha	Termitidae	Macrotermitinae	Macrotermes	amplus	09-Jul-13	7	2013
AFR	K.Koops	Congo	2.1442	27.9928	Mugisha	Termitidae	Macrotermitinae	Macrotermes	amplus	07-Jun-13	6	2013
AFR	K.Koops	Congo	2.1442	27.9928	Mugisha	Termitidae	Macrotermitinae	Macrotermes	amplus	12-Jun-13	6	2013
AFR	K.Koops	Congo	2.1442	27.9928	Mugisha	Termitidae	Macrotermitinae	Macrotermes	amplus	06-Aug-13	8	2013
AFR	K.Koops	Congo	2.1442	27.9928	Mugisha	Termitidae	Macrotermitinae	Macrotermes	amplus	03-Jul-13	7	2013
AFR	K.Koops	Congo	2.1442	27.9928	Mugisha	Termitidae	Macrotermitinae	Macrotermes	amplus	25-Jun-13	6	2013
AFR	K.Koops	Congo	2.1442	27.9928	Mugisha	Termitidae	Macrotermitinae	Macrotermes	amplus	05-Jul-13	7	2013
AFR	K.Koops	Congo	2.1442	27.9928	Mugisha	Termitidae	Macrotermitinae	Macrotermes	amplus	24-Jul-13	7	2013
AFR	K.Koops	Congo	2.1442	27.9928	Mugisha	Termitidae	Macrotermitinae	Macrotermes	amplus	04-Jul-13	7	2013
AFR	K.Koops	Congo	2.1442	27.9928	Mugisha	Termitidae	Macrotermitinae	Macrotermes	amplus	30-May-13	5	2013
AFR	K.Koops	Congo	2.1442	27.9928	Mugisha	Termitidae	Macrotermitinae	Macrotermes	amplus	05-Aug-13	8	2013
AFR	K.Koops	Congo	2.1442	27.9928	Mugisha	Termitidae	Macrotermitinae	Macrotermes	amplus	24-Jun-13	6	2013
AFR	K.Koops	Congo	2.1442	27.9928	Mugisha	Termitidae	Macrotermitinae	Macrotermes	amplus	19-Jul-13	7	2013
AFR	K.Koops	Congo	2.1442	27.9928	Mugisha	Termitidae	Macrotermitinae	Macrotermes	amplus	05-Jul-13	7	2013
AFR	K.Koops	Congo	2.1442	27.9928	Mugisha	Termitidae	Macrotermitinae	Macrotermes	amplus	06-Jun-13	6	2013
AFR	J Nixon	Gabon	0.47342	9.39678	Libreville Golf Club	Termitidae	Termitinae	Amitermes		03-Jan-14	1	2014
AFR	J Nixon	Gabon	0.47342	9.39678	Libreville Golf Club	Termitidae	Termitinae	Amitermes		03-Jan-14	1	2014
AFR	M.Klicha	Botswana	-24.55551	25.92495	Gaborone, nr. airport	Termitidae	Macrotermitinae	Odontotermes		08-Jan-14	1	2014
AFR	M.Klicha	Botswana	-23.95263	26.34646	Kgatlang, 35km N Gaborone	Hodotermitidae		Hodotermes		11-Jan-14	1	2014
AFR	M.Klicha	Botswana	-23.95263	26.34646	Kgatlang, 35km N Gaborone	Termitidae	Nasutitermitinae	Trinervitermes		11-Jan-14	1	2014
AFR	M.Klicha	Botswana	-21.17827	27.68679	10km E Francistown	Termitidae	Macrotermitinae	Odontotermes		12-Jan-14	1	2014
AFR	M.Klicha	Botswana	-21.26021	27.48355	Tati Sidinbi, 10km S Francistown	Hodotermitidae		Hodotermes		12-Jan-14	1	2014
AFR	M.Klicha	Botswana	-21.26021	27.48355	Tati Sidinbi, 10km S Francistown	Termitidae	Macrotermitinae	Odontotermes		12-Jan-14	1	2014
AFR	M.Klicha	Botswana	-20.06781	23.5065	Maun	Termitidae	Macrotermitinae	Macrotermes	subhyalinus	13-Jan-14	1	2014
AFR	M.Klicha	Botswana	-20.06781	23.5065	Maun	Termitidae	Macrotermitinae	Microtermes		13-Jan-14	1	2014
AFR	M.Klicha	Botswana	-20.19159	23.25881	Lakops	Hodotermitidae		Hodotermes		17-Jan-14	1	2014
AFR	M.Klicha	Botswana	-22.42779	26.76394	Serowe	Termitidae	Macrotermitinae	Macrotermes		18-Jan-14	1	2014
AFR	M.Klicha	Botswana	-22.67638	27.06607	Tewane, Mahalapye	Hodotermitidae		Hodotermes		19-Jan-14	1	2014
AFR	M.Klicha	Botswana	-22.67638	27.06607	Tewane, Mahalapye	Termitidae	Macrotermitinae	Macrotermes		19-Jan-14	1	2014
AFR	M.Klicha	Botswana	-22.67638	27.06607	Tewane, Mahalapye	Termitidae	Macrotermitinae	Microtermes		19-Jan-14	1	2014
AFR	M.Klicha	Botswana	-24.80819	25.41812	Moshupe (Mosopa)- Kanye	Termitidae	Termitinae	Microcerotermes		22-Jan-14	1	2014
AFR	M.Klicha	Botswana	-24.80819	25.41812	Moshupe (Mosopa)- Kanye	Termitidae	Macrotermitinae	Odontotermes		22-Jan-14	1	2014
AFR	M.Klicha	Botswana	-24.56265	25.87845	Mmopane, Gaborone, nr. airport	Hodotermitidae		Hodotermes		25-Jan-14	1	2014
AFR	M.Klicha	Botswana	-24.56265	25.87845	Mmopane, Gaborone, nr. airport	Termitidae	Macrotermitinae	Odontotermes		25-Jan-14	1	2014
AFR	Ebenezer	Nigeria	6.26742	5.25471	Okomu N.P.	Termitidae	Nasutitermitinae	Nasutitermes		04-Mar-13	3	2013
AFR	Ebenezer	Nigeria	6.26742	5.25471	Okomu N.P.	Termitidae	Apicotermitinae	Allognathotermes	aburiensis	04-Mar-13	3	2013
AFR	Ebenezer	Nigeria	6.26742	5.25471	Okomu N.P.	Termitidae	Macrotermitinae	Pseudacanthotermes	militaris	04-Mar-13	3	2013
AFR	Ebenezer	Nigeria	6.26742	5.25471	Okomu N.P.	Termitidae	Macrotermitinae	Pseudacanthotermes	militaris	04-Mar-13	3	2013
AFR	Ebenezer	Nigeria	6.26742	5.25471	Okomu N.P.	Termitidae	Termitinae	Amitermes	truncatidens	04-Mar-13	3	2013
AFR	Ebenezer	Nigeria	6.26742	5.25471	Okomu N.P.	Termitidae	Termitinae	Amitermes	truncatidens	04-Mar-13	3	2013
AFR	Ebenezer	Nigeria	6.26742	5.25471	Okomu N.P.	Termitidae	Termitinae	Amitermes	truncatidens	04-Mar-13	3	2013
AFR	Ebenezer	Nigeria	6.26742	5.25471	Okomu N.P.	Termitidae	Termitinae	Microcerotermes		04-Mar-13	3	2013
AFR	Ebenezer	Nigeria	6.26742	5.25471	Okomu N.P.	Termitidae	Nasutitermitinae	Nasutitermes		04-Mar-13	3	2013
AFR	Ebenezer	Nigeria	6.26742	5.25471	Okomu N.P.	Termitidae	Termitinae	Microcerotermes		04-Mar-13	3	2013
AFR	Ebenezer	Nigeria	6.26742	5.25471	Okomu N.P.	Termitidae	Macrotermitinae	Pseudacanthotermes	militaris	04-Mar-13	3	2013
AFR	Ebenezer	Nigeria	6.26742	5.25471	Okomu N.P.	Termitidae	Macrotermitinae	Pseudacanthotermes	militaris	04-Mar-13	3	2013
AFR	Ebenezer	Nigeria	6.26742	5.25471	Okomu N.P.	Termitidae	Macrotermitinae	Pseudacanthotermes	militaris	04-Mar-13	3	2013
AFR	Ebenezer	Nigeria	6.26742	5.25471	Okomu N.P.	Termitidae	Termitinae	Microcerotermes		04-Mar-13	3	2013
AFR	Ebenezer	Nigeria	6.26742	5.25471	Okomu N.P.	Termitidae	Termitinae	Amitermes	truncatidens	04-Mar-13	3	2013
AFR	Ebenezer	Nigeria	6.26742	5.25471	Okomu N.P.	Termitidae	Termitinae	Microcerotermes		04-Mar-13	3	2013
AFR	Ebenezer	Nigeria	6.26742	5.25471	Okomu N.P.	Rhinotermitidae		Schedorhinotermes	putorius	05-Mar-13	3	2013
AFR	Ebenezer	Nigeria	6.26742	5.25471	Okomu N.P.	Termitidae	Termitinae	Amitermes	truncatidens	05-Mar-13	3	2013
AFR	Ebenezer	Nigeria	6.26742	5.25471	Okomu N.P.	Termitidae	Termitinae	Amitermes	truncatidens	05-Mar-13	3	2013
AFR	Ebenezer	Nigeria	6.26742	5.25471	Okomu N.P.	Termitidae	Termitinae	Amitermes	truncatidens	05-Mar-13	3	2013
AFR	Ebenezer	Nigeria	6.26742	5.25471	Okomu N.P.	Termitidae	Termitinae	Microcerotermes		05-Mar-13	3	2013
AFR	Ebenezer	Nigeria	6.26742	5.25471	Okomu N.P.	Termitidae	Macrotermitinae	Macrotermes		05-Mar-13	3	2013
AFR	Ebenezer	Nigeria	6.26742	5.25471	Okomu N.P.	Termitidae	Termitinae	Amitermes	truncatidens	05-Mar-13	3	2013
AFR	Ebenezer	Nigeria	6.26742	5.25471	Okomu N.P.	Termitidae	Cubitermitinae	Basidentitermes		05-Mar-13	3	2013
AFR	Ebenezer	Nigeria	6.26742	5.25471	Okomu N.P.	Termitidae	Sphaerotermitinae	Sphaerotermes		05-Mar-13	3	2013
AFR	Ebenezer	Nigeria	6.26742	5.25471	Okomu N.P.	Termitidae	Termitinae	Microcerotermes		05-Mar-13	3	2013
AFR	Ebenezer	Nigeria	6.26742	5.25471	Okomu N.P.	Termitidae	Termitinae	Microcerotermes		05-Mar-13	3	2013
AFR	Ebenezer	Nigeria	6.26742	5.25471	Okomu N.P.	Termitidae	Macrotermitinae	Ancistrotermes		05-Mar-13	3	2013
AFR	Ebenezer	Nigeria	6.26742	5.25471	Okomu N.P.	Termitidae	Termitinae	Amitermes	evuncifer	05-Mar-13	3	2013
AFR	Ebenezer	Nigeria	6.26742	5.25471	Okomu N.P.	Termitidae	Macrotermitinae	Macrotermes	bellicosus	05-Mar-13	3	2013
AFR	Ebenezer	Nigeria	6.26742	5.25471	Okomu N.P.	Termitidae	Termitinae	Amitermes	truncatidens	06-Mar-13	3	2013
AFR	Ebenezer	Nigeria	6.26742	5.25471	Okomu N.P.	Termitidae	Termitinae	Microcerotermes		06-Mar-13	3	2013
AFR	Ebenezer	Nigeria	6.26742	5.25471	Okomu N.P.	Termitidae	Macrotermitinae	Ancistrotermes		06-Mar-13	3	2013
AFR	Ebenezer	Nigeria	6.26742	5.25471	Okomu N.P.	Termitidae	Macrotermitinae	Macrotermes	bellicosus	04-Mar-13	3	2013
AFR	Ebenezer	Nigeria	6.26742	5.25471	Okomu N.P.	Termitidae	Termitinae	Amitermes	truncatidens	06-Mar-13	3	2013
AFR	Ebenezer	Nigeria	6.26742	5.25471	Okomu N.P.	Termitidae	Termitinae	Microcerotermes		06-Mar-13	3	2013
AFR	Ebenezer	Nigeria	6.26742	5.25471	Okomu N.P.	Termitidae	Macrotermitinae	Macrotermes	bellicosus	06-Mar-13	3	2013
AFR	Ebenezer	Nigeria	6.26742	5.25471	Okomu N.P.	Termitidae	Macrotermitinae	Macrotermes	bellicosus	06-Mar-13	3	2013
AFR	Ebenezer	Nigeria	6.26742	5.25471	Okomu N.P.	Termitidae	Termitinae	Amitermes	truncatidens	05-Mar-13	3	2013
AFR	Ebenezer	Nigeria	6.26742	5.25471	Okomu N.P.	Termitidae	Macrotermitinae	Macrotermes	bellicosus	06-Mar-13	3	2013
AFR	Ebenezer	Nigeria	6.26742	5.25471	Okomu N.P.	Termitidae	Macrotermitinae	Macrotermes	bellicosus	06-Mar-13	3	2013
AFR	Ebenezer	Nigeria	6.26742	5.25471	Okomu N.P.	Termitidae	Cubitermitinae	Basidentitermes		07-Feb-13	2	2013
AFR	Ebenezer	Nigeria	6.26742	5.25471	Okomu N.P.	Termitidae	Macrotermitinae	Macrotermes		07-Feb-13	2	2013
AFR	Ebenezer	Nigeria	6.26742	5.25471	Okomu N.P.	Termitidae	Macrotermitinae	Macrotermes		07-Feb-13	2	2013
AFR	Ebenezer	Nigeria	6.26742	5.25471	Okomu N.P.	Termitidae	Termitinae	Pericapritermes		07-Feb-13	2	2013
AFR	Ebenezer	Nigeria	6.26742	5.25471	Okomu N.P.	Termitidae	Termitinae	Amitermes	truncatidens	07-Feb-13	2	2013
AFR	Ebenezer	Nigeria	6.26742	5.25471	Okomu N.P.	Termitidae	Termitinae	Pericapritermes		07-Feb-13	2	2013
AFR	Ebenezer	Nigeria	6.26742	5.25471	Okomu N.P.	Termitidae	Macrotermitinae	Microtermes		07-Feb-13	2	2013
AFR	Ebenezer	Nigeria	6.26742	5.25471	Okomu N.P.	Termitidae	Termitinae	Amitermes	truncatidens	07-Feb-13	2	2013
AFR	Ebenezer	Nigeria	6.26742	5.25471	Okomu N.P.	Termitidae	Termitinae	Amitermes	truncatidens	07-Feb-13	2	2013
AFR	Ebenezer	Nigeria	6.26742	5.25471	Okomu N.P.	Termitidae	Termitinae	Amitermes	truncatidens	07-Feb-13	2	2013
AFR	Ebenezer	Nigeria	6.26742	5.25471	Okomu N.P.	Termitidae	Nasutitermitinae	Nasutitermes		07-Feb-13	2	2013
AFR	Ebenezer	Nigeria	6.26742	5.25471	Okomu N.P.	Termitidae	Nasutitermitinae	Nasutitermes		05-Feb-13	2	2013
AFR	Ebenezer	Nigeria	6.26742	5.25471	Okomu N.P.	Termitidae	Sphaerotermitinae	Sphaerotermes		05-Feb-13	2	2013
AFR	Ebenezer	Nigeria	6.26742	5.25471	Okomu N.P.	Termitidae	Nasutitermitinae	Nasutitermes		05-Feb-13	2	2013
AFR	Ebenezer	Nigeria	6.26742	5.25471	Okomu N.P.	Termitidae	Termitinae	Promirotermes		05-Feb-13	2	2013
AFR	Ebenezer	Nigeria	6.26742	5.25471	Okomu N.P.	Termitidae	Macrotermitinae	Ancistrotermes		04-Apr-13	4	2013
AFR	Ebenezer	Nigeria	6.26742	5.25471	Okomu N.P.	Termitidae	Macrotermitinae	Macrotermes		19-Dec-12	12	2012
AFR	Ebenezer	Nigeria	6.26742	5.25471	Okomu N.P.	Termitidae	Macrotermitinae	Macrotermes		24-Dec-12	12	2012
AFR	Ebenezer	Nigeria	6.26742	5.25471	Okomu N.P.	Termitidae	Macrotermitinae	Macrotermes		24-Dec-12	12	2012
AFR	Ebenezer	Nigeria	6.26742	5.25471	Okomu N.P.	Termitidae	Apicotermitinae	Astalotermes		25-Dec-12	12	2012
AFR	Ebenezer	Nigeria	6.26742	5.25471	Okomu N.P.	Termitidae	Termitinae	Amitermes	truncatidens	25-Dec-12	12	2012
AFR	Ebenezer	Nigeria	6.26742	5.25471	Okomu N.P.	Termitidae	Macrotermitinae	Macrotermes		25-Dec-12	12	2012
AFR	Ebenezer	Nigeria	6.26742	5.25471	Okomu N.P.	Termitidae	Termitinae	Microcerotermes		25-Dec-12	12	2012
AFR	Ebenezer	Nigeria	6.26742	5.25471	Okomu N.P.	Termitidae	Termitinae	Microcerotermes		25-Dec-12	12	2012
AFR	Ebenezer	Nigeria	6.26742	5.25471	Okomu N.P.	Termitidae	Macrotermitinae	Pseudacanthotermes	militaris	25-Dec-12	12	2012
AFR	Ebenezer	Nigeria	6.26742	5.25471	Okomu N.P.	Termitidae	Termitinae	Amitermes	truncatidens	27-Dec-12	12	2012
AFR	Ebenezer	Nigeria	6.26742	5.25471	Okomu N.P.	Termitidae	Termitinae	Amitermes	truncatidens	27-Dec-12	12	2012
AFR	Ebenezer	Nigeria	6.26742	5.25471	Okomu N.P.	Termitidae	Macrotermitinae	Ancistrotermes		27-Dec-12	12	2012
AFR	Ebenezer	Nigeria	6.26742	5.25471	Okomu N.P.	Termitidae	Macrotermitinae	Macrotermes		27-Dec-12	12	2012
AFR	Ebenezer	Nigeria	6.26742	5.25471	Okomu N.P.	Termitidae	Termitinae	Microcerotermes		27-Dec-12	12	2012
AFR	Ebenezer	Nigeria	6.26742	5.25471	Okomu N.P.	Termitidae	Macrotermitinae	Microtermes		27-Dec-12	12	2012
AFR	Ebenezer	Nigeria	6.26742	5.25471	Okomu N.P.	Termitidae	Termitinae	Pericapritermes		27-Dec-12	12	2012
AFR	Ebenezer	Nigeria	6.26742	5.25471	Okomu N.P.	Rhinotermitidae		Schedorhinotermes	lamanianus	02-Jan-13	1	2013
AFR	Ebenezer	Nigeria	6.26742	5.25471	Okomu N.P.	Rhinotermitidae		Schedorhinotermes	lamanianus	02-Jan-13	1	2013
AFR	Ebenezer	Nigeria	6.26742	5.25471	Okomu N.P.	Termitidae	Apicotermitinae	Allognathotermes		03-Jan-13	1	2013
AFR	Ebenezer	Nigeria	6.26742	5.25471	Okomu N.P.	Termitidae	Termitinae	Amitermes	truncatidens	04-Feb-13	2	2013
AFR	Hodges	Nigeria	6.444	3.419	Lagos	Kalotermitidae		Cryptotermes	dudleyi	01-Sep-10	9	2010
AFR	Adriana Aguilar	Tanzania	-5.49687	30.56122	Issa, Ugalla	Termitidae	Cubitermitinae	Cubitermes		19-Mar-13	3	2013
AFR	Adriana Aguilar	Tanzania	-5.49705	30.56087	Issa, Ugalla	Termitidae	Cubitermitinae	Cubitermes		18-Mar-13	3	2013
AFR	Adriana Aguilar	Tanzania	-5.49582	30.56282	Issa, Ugalla	Termitidae	Cubitermitinae	Cubitermes		21-Mar-13	3	2013
AFR	Adriana Aguilar	Tanzania	-5.49623	30.56198	Issa, Ugalla	Termitidae	Cubitermitinae	Cubitermes		21-Mar-13	3	2013
AFR	Adriana Aguilar	Tanzania	-5.48705	30.55772	Issa, Ugalla	Termitidae	Cubitermitinae	Cubitermes		21-Mar-13	3	2013
AFR	Adriana Aguilar	Tanzania	-5.49183	30.57206	Issa, Ugalla	Termitidae	Cubitermitinae	Cubitermes		25-Mar-13	3	2013
AFR	Adriana Aguilar	Tanzania	-5.4969	30.5611	Issa, Ugalla	Termitidae	Cubitermitinae	Cubitermes		18-Mar-13	3	2013
AFR	Adriana Aguilar	Tanzania	-5.49194	30.57321	Issa, Ugalla	Termitidae	Cubitermitinae	Ophiotermes		25-Mar-13	3	2013
AFR	Adriana Aguilar	Tanzania	-5.49727	30.56047	Issa, Ugalla	Termitidae	Cubitermitinae	Noditermes	wasambaricus	18-Mar-13	3	2013
AFR	Adriana Aguilar	Tanzania	-5.494	30.56647	Issa, Ugalla	Termitidae	Cubitermitinae	Cubitermes		23-Mar-13	3	2013
AFR	Adriana Aguilar	Tanzania	-5.4973	30.56038	Issa, Ugalla	Termitidae	Termitinae	Amitermes	unidentatus	18-Mar-13	3	2013
AFR	Adriana Aguilar	Tanzania	-5.48526	30.56206	Issa, Ugalla	Termitidae	Cubitermitinae	Cubitermes		22-Mar-13	3	2013
AFR	Adriana Aguilar	Tanzania	-5.49618	30.56368	Issa, Ugalla (forest)	Termitidae	Cubitermitinae	Cubitermes		20-Mar-13	3	2013
AFR	Adriana Aguilar	Tanzania	-5.49526	30.56388	Issa, Ugalla	Termitidae	Cubitermitinae	Cubitermes		22-Mar-13	3	2013
AFR	Adriana Aguilar	Tanzania	-5.49218	30.57081	Issa, Ugalla	Termitidae	Cubitermitinae	Cubitermes		24-Mar-13	3	2013
AFR	Adriana Aguilar	Tanzania	-5.49199	30.57322	Issa, Ugalla	Termitidae	Cubitermitinae	Cubitermes		25-Mar-13	3	2013
AFR	Adriana Aguilar	Tanzania	-5.48603	30.56021	Issa, Ugalla	Termitidae	Cubitermitinae	Cubitermes		22-Mar-13	3	2013
AFR	Adriana Aguilar	Tanzania	-5.49513	30.56401	Issa, Ugalla	Termitidae	Cubitermitinae	Cubitermes		22-Mar-13	3	2013
AFR	Adriana Aguilar	Tanzania	-5.49502	30.56421	Issa, Ugalla	Termitidae	Cubitermitinae	Cubitermes		22-Mar-13	3	2013
AFR	Adriana Aguilar	Tanzania	-5.49239	30.57166	Issa, Ugalla	Termitidae	Cubitermitinae	Cubitermes		24-Mar-13	3	2013
AFR	Adriana Aguilar	Tanzania	-5.49316	30.56797	Issa, Ugalla	Termitidae	Cubitermitinae	Cubitermes		23-Mar-13	3	2013
AFR	Adriana Aguilar	Tanzania	-5.49068	30.57405	Issa, Ugalla	Termitidae	Termitinae	Amitermes		02-Jul-05	7	2005
AFR	Adriana Aguilar	Tanzania	-5.48448	30.56338	Issa, Ugalla	Termitidae	Cubitermitinae	Cubitermes		24-Mar-13	3	2013
AFR	Adriana Aguilar	Tanzania	-5.49231	30.57191	Issa, Ugalla	Termitidae	Cubitermitinae	Cubitermes		25-Mar-13	3	2013
AFR	Adriana Aguilar	Tanzania	-5.49635	30.56185	Issa, Ugalla	Termitidae	Cubitermitinae	Cubitermes		21-Mar-13	3	2013
AFR	Adriana Aguilar	Tanzania	-5.49648	30.56175	Issa, Ugalla	Termitidae	Termitinae	Amitermes		21-Mar-13	3	2013
AFR	Adriana Aguilar	Tanzania	-5.49665	30.56153	Issa, Ugalla	Termitidae	Cubitermitinae	Euchilotermes		19-Mar-13	3	2013
AFR	Adriana Aguilar	Tanzania	-5.48459	30.5632	Issa, Ugalla	Termitidae	Cubitermitinae	Cubitermes		24-Mar-13	3	2013
AFR	Adriana Aguilar	Tanzania	-5.48482	30.56303	Issa, Ugalla	Termitidae	Macrotermitinae	Odontotermes		24-Mar-13	3	2013
AFR	Adriana Aguilar	Tanzania	-5.49511	30.56434	Issa, Ugalla	Termitidae	Cubitermitinae	Cubitermes		22-Mar-13	3	2013
AFR	Adriana Aguilar	Tanzania	-5.49558	30.563	Issa, Ugalla	Termitidae	Cubitermitinae	Cubitermes		21-Mar-13	3	2013
AFR	Adriana Aguilar	Tanzania	-5.49504	30.56426	Issa, Ugalla	Termitidae	Cubitermitinae	Cubitermes		22-Mar-13	3	2013
AFR	Adriana Aguilar	Tanzania	-5.49514	30.56409	Issa, Ugalla	Termitidae	Apicotermitinae	Astalotermes		22-Mar-13	3	2013
AFR	Adriana Aguilar	Tanzania	-5.49722	30.56053	Issa, Ugalla	Termitidae	Apicotermitinae	Astratotermes		18-Mar-13	3	2013
AFR	Adriana Aguilar	Tanzania	-5.4848	30.56278	Issa, Ugalla	Termitidae	Termitinae	Microcerotermes		24-Mar-13	3	2013
AFR	Adriana Aguilar	Tanzania	-5.49663	30.56152	Issa, Ugalla	Termitidae	Termitinae	Microcerotermes		19-Mar-13	3	2013
AFR	Adriana Aguilar	Tanzania	-5.48863	30.55424	Issa, Ugalla	Termitidae	Cubitermitinae	Cubitermes		21-Mar-13	3	2013
AFR	Adriana Aguilar	Tanzania	-5.48529	30.56199	Issa, Ugalla	Termitidae	Cubitermitinae	Cubitermes		22-Mar-13	3	2013
AFR	Adriana Aguilar	Tanzania	-5.48433	30.56353	Issa, Ugalla	Termitidae	Cubitermitinae	Cubitermes		24-Mar-13	3	2013
AFR	Adriana Aguilar	Tanzania	-5.48413	30.56391	Issa, Ugalla	Termitidae	Cubitermitinae	Crenetermes		24-Mar-13	3	2013
AFR	Adriana Aguilar	Tanzania	-5.49723	30.5603	Issa, Ugalla	Termitidae	Nasutitermitinae	Trinervitermes		18-Mar-13	3	2013
AFR	Adriana Aguilar	Tanzania	-5.49161	30.5723	Issa, Ugalla	Termitidae	Cubitermitinae	Crenetermes		25-Mar-13	3	2013
AFR	Adriana Aguilar	Tanzania	-5.49388	30.56462	Issa, Ugalla	Termitidae	Macrotermitinae	Macrotermes		02-Jul-05	7	2005
AFR	Adriana Aguilar	Tanzania	-5.49142	30.57448	Issa, Ugalla	Termitidae	Cubitermitinae	Ophiotermes		25-Mar-13	3	2013
AFR	Adriana Aguilar	Tanzania	-5.49368	30.56705	Issa, Ugalla	Termitidae	Termitinae	Amitermes		23-Mar-13	3	2013
AFR	Adriana Aguilar	Tanzania	-5.49648	30.5619	Issa, Ugalla	Termitidae	Cubitermitinae	Cubitermes		19-Mar-13	3	2013
AFR	Adriana Aguilar	Tanzania	-5.49491	30.5647	Issa, Ugalla	Termitidae	Cubitermitinae	Basidentitermes		22-Mar-13	3	2013
AFR	Adriana Aguilar	Tanzania	-5.49657	30.5617	Issa, Ugalla	Termitidae	Cubitermitinae	Cubitermes		19-Mar-13	3	2013
AFR	Adriana Aguilar	Tanzania	-5.49458	30.5653	Issa, Ugalla	Termitidae	Termitinae	Cubitermes	oblectatus	22-Mar-13	3	2013
AFR	Adriana Aguilar	Tanzania	-5.48975	30.55213	Issa, Ugalla	Termitidae	Cubitermitinae	Cubitermes		20-Mar-13	3	2013
AFR	Adriana Aguilar	Tanzania	-5.4966	30.56163	Issa, Ugalla	Termitidae	Cubitermitinae	Cubitermes		19-Mar-13	3	2013
AFR	Adriana Aguilar	Tanzania	-5.49598	30.56242	Issa, Ugalla	Termitidae	Cubitermitinae	Cubitermes		21-Mar-13	3	2013
AFR	Adriana Aguilar	Tanzania	-5.49166	30.5746	Issa, Ugalla	Termitidae	Cubitermitinae	Noditermes		25-Mar-13	3	2013
AFR	Adriana Aguilar	Tanzania	-5.48977	30.55199	Issa, Ugalla	Termitidae	Cubitermitinae	Noditermes		20-Mar-13	3	2013
AFR	Adriana Aguilar	Tanzania	-5.4957	30.56293	Issa, Ugalla	Termitidae	Cubitermitinae	Cubitermes		21-Mar-13	3	2013
AFR	Adriana Aguilar	Tanzania	-5.48502	30.56255	Issa, Ugalla	Termitidae	Cubitermitinae	Crenetermes		22-Mar-13	3	2013
AFR	Adriana Aguilar	Tanzania	-5.48497	30.56282	Issa, Ugalla	Termitidae	Cubitermitinae	Cubitermes		24-Mar-13	3	2013
AFR	Adriana Aguilar	Tanzania	-5.49597	30.56237	Issa, Ugalla	Termitidae	Cubitermitinae	Cubitermes		21-Mar-13	3	2013
AFR	Adriana Aguilar	Tanzania	-5.49226	30.57115	Issa, Ugalla	Termitidae	Cubitermitinae	Cubitermes		24-Mar-13	3	2013
AFR	Adriana Aguilar	Tanzania	-5.49435	30.56606	Issa, Ugalla	Termitidae	Cubitermitinae	Cubitermes		22-Mar-13	3	2013
AFR	Adriana Aguilar	Tanzania	-5.49374	30.567	Issa, Ugalla	Termitidae	Cubitermitinae	Cubitermes		23-Mar-13	3	2013
AFR	Adriana Aguilar	Tanzania	-5.49715	30.56072	Issa, Ugalla	Termitidae	Cubitermitinae	Cubitermes		18-Mar-13	3	2013
AFR	Adriana Aguilar	Tanzania	-5.49261	30.56987	Issa, Ugalla	Termitidae	Cubitermitinae	Noditermes		24-Mar-13	3	2013
AFR	Adriana Aguilar	Tanzania	-5.48494	30.56288	Issa, Ugalla	Termitidae	Apicotermitinae	Ateuchotermes		24-Mar-13	3	2013
AFR	Adriana Aguilar	Tanzania	-5.4843	30.56358	Issa, Ugalla	Termitidae	Cubitermitinae	Noditermes		24-Mar-13	3	2013
AFR	Adriana Aguilar	Tanzania	-5.49608	30.56407	Issa, Ugalla (forest)	Termitidae	Cubitermitinae	Cubitermes		21-Mar-13	3	2013
AFR	Adriana Aguilar	Tanzania	-5.49692	30.56098	Issa, Ugalla	Termitidae	Cubitermitinae	Cubitermes		18-Mar-13	3	2013
AFR	Adriana Aguilar	Tanzania	-5.48574	30.56692	Issa, Ugalla	Termitidae	Cubitermitinae	Cubitermes		22-Mar-13	3	2013
AFR	Adriana Aguilar	Tanzania	-5.49478	30.55855	Issa, Ugalla	Termitidae	Macrotermitinae	Macrotermes		02-Jul-05	7	2005
AFR	Adriana Aguilar	Tanzania	-5.49427	30.5661	Issa, Ugalla	Termitidae	Cubitermitinae	Cubitermes		22-Mar-13	3	2013
AFR	Adriana Aguilar	Tanzania	-5.49635	30.56188	Issa, Ugalla	Termitidae	Termitinae	Amitermes		21-Mar-13	3	2013
AFR	Adriana Aguilar	Tanzania	-5.48413	30.56389	Issa, Ugalla	Termitidae	Cubitermitinae	Cubitermes		24-Mar-13	3	2013
AFR	Adriana Aguilar	Tanzania	-5.49642	30.56242	Issa, Ugalla (forest)	Termitidae	Cubitermitinae	Crenetermes		20-Mar-13	3	2013
AFR	Adriana Aguilar	Tanzania	-5.49622	30.56352	Issa, Ugalla (forest)	Termitidae	Cubitermitinae	Cubitermes		20-Mar-13	3	2013
AFR	Adriana Aguilar	Tanzania	-5.48434	30.56347	Issa, Ugalla	Termitidae	Cubitermitinae	Cubitermes		24-Mar-13	3	2013
AFR	Adriana Aguilar	Tanzania	-5.49301	30.5685	Issa, Ugalla	Termitidae	Cubitermitinae	Cubitermes		24-Mar-13	3	2013
AFR	Adriana Aguilar	Tanzania	-5.49101	30.57436	Issa, Ugalla	Termitidae	Cubitermitinae	Cubitermes		25-Mar-13	3	2013
AFR	Adriana Aguilar	Tanzania	-5.49193	30.57315	Issa, Ugalla	Termitidae	Cubitermitinae	Cubitermes		25-Mar-13	3	2013
AFR	Adriana Aguilar	Tanzania	-5.49735	30.56022	Issa, Ugalla	Termitidae	Cubitermitinae	Cubitermes		18-Mar-13	3	2013
AFR	Adriana Aguilar	Tanzania	-5.49428	30.56618	Issa, Ugalla	Termitidae	Cubitermitinae	Cubitermes		22-Mar-13	3	2013
AFR	Adriana Aguilar	Tanzania	-5.49662	30.56145	Issa, Ugalla	Termitidae	Cubitermitinae	Cubitermes		19-Mar-13	3	2013
AFR	Adriana Aguilar	Tanzania	-5.49605	30.56408	Issa, Ugalla (forest)	Termitidae	Cubitermitinae	Cubitermes		21-Mar-13	3	2013
AFR	Adriana Aguilar	Tanzania	-5.50033	30.56242	Issa, Ugalla	Termitidae	Macrotermitinae	Odontotermes		02-Jul-05	7	2005
AFR	Adriana Aguilar	Tanzania	-5.49249	30.5703	Issa, Ugalla	Termitidae	Termitinae	Microcerotermes		24-Mar-13	3	2013
AFR	Adriana Aguilar	Tanzania	-5.49403	30.56638	Issa, Ugalla	Termitidae	Cubitermitinae	Cubitermes		23-Mar-13	3	2013
AFR	Adriana Aguilar	Tanzania	-5.48938	30.55264	Issa, Ugalla	Termitidae	Termitinae	Promirotermes		21-Mar-13	3	2013
AFR	Adriana Aguilar	Tanzania	-5.49638	30.56247	Issa, Ugalla (forest)	Termitidae	Termitinae	Promirotermes		20-Mar-13	3	2013
AFR	Adriana Aguilar	Tanzania	-5.49463	30.56528	Issa, Ugalla	Termitidae	Termitinae	Amitermes		22-Mar-13	3	2013
AFR	Adriana Aguilar	Tanzania	-5.4965	30.56175	Issa, Ugalla	Termitidae	Cubitermitinae	Cubitermes		19-Mar-13	3	2013
AFR	Adriana Aguilar	Tanzania	-5.49718	30.56068	Issa, Ugalla	Termitidae	Cubitermitinae	Crenetermes		18-Mar-13	3	2013
AFR	Adriana Aguilar	Tanzania	-5.49617	30.56203	Issa, Ugalla	Termitidae	Cubitermitinae	Noditermes		21-Mar-13	3	2013
AFR	Adriana Aguilar	Tanzania	-5.49407	30.56639	Issa, Ugalla	Termitidae	Cubitermitinae	Cubitermes		23-Mar-13	3	2013
AFR	Adriana Aguilar	Tanzania	-5.49713	30.56058	Issa, Ugalla	Termitidae	Cubitermitinae	Cubitermes		18-Mar-13	3	2013
AFR	Adriana Aguilar	Tanzania	-5.49262	30.56973	Issa, Ugalla	Termitidae	Cubitermitinae	Noditermes		24-Mar-13	3	2013
AFR	Adriana Aguilar	Tanzania	-5.49403	30.5664	Issa, Ugalla	Termitidae	Termitinae	Amitermes		23-Mar-13	3	2013
AFR	Adriana Aguilar	Tanzania	-5.49503	30.56445	Issa, Ugalla	Termitidae	Cubitermitinae	Cubitermes		22-Mar-13	3	2013
AFR	Adriana Aguilar	Tanzania	-5.48399	30.56412	Issa, Ugalla	Termitidae	Termitinae	Amitermes		24-Mar-13	3	2013
AFR	Adriana Aguilar	Tanzania	-5.48502	30.56248	Issa, Ugalla	Termitidae	Cubitermitinae	Cubitermes		22-Mar-13	3	2013
AFR	Adriana Aguilar	Tanzania	-5.49707	30.56097	Issa, Ugalla	Termitidae	Cubitermitinae	Crenetermes		18-Mar-13	3	2013
AFR	Adriana Aguilar	Tanzania	-5.49341	30.56753	Issa, Ugalla	Termitidae	Cubitermitinae	Noditermes		23-Mar-13	3	2013
AFR	Adriana Aguilar	Tanzania	-5.49172	30.5722	Issa, Ugalla	Termitidae	Nasutitermitinae	Trinervitermes		25-Mar-13	3	2013
AFR	Adriana Aguilar	Tanzania	-5.49333	30.56776	Issa, Ugalla	Termitidae	Nasutitermitinae	Trinervitermes		23-Mar-13	3	2013
AFR	Adriana Aguilar	Tanzania	-5.49372	30.56704	Issa, Ugalla	Termitidae	Cubitermitinae	Cubitermes		23-Mar-13	3	2013
AFR	Adriana Aguilar	Tanzania	-5.4926	30.56975	Issa, Ugalla	Termitidae	Nasutitermitinae	Trinervitermes		24-Mar-13	3	2013
AFR	Adriana Aguilar	Tanzania	-5.49632	30.56367	Issa, Ugalla (forest)	Termitidae	Cubitermitinae	Cubitermes		20-Mar-13	3	2013
AFR	Adriana Aguilar	Tanzania	-5.48628	30.55913	Issa, Ugalla	Termitidae	Termitinae	Promirotermes		22-Mar-13	3	2013
AFR	Adriana Aguilar	Tanzania	-5.50112	30.56162	Issa, Ugalla	Termitidae	Macrotermitinae	Odontotermes		15-Mar-11	3	2011
AFR	Adriana Aguilar	Tanzania	-5.49164	30.57271	Issa, Ugalla	Termitidae	Cubitermitinae	Cubitermes		25-Mar-13	3	2013
AFR	Adriana Aguilar	Tanzania	-5.49451	30.56554	Issa, Ugalla	Termitidae	Cubitermitinae	Cubitermes		22-Mar-13	3	2013
AFR	Adriana Aguilar	Tanzania	-5.49349	30.56738	Issa, Ugalla	Termitidae	Termitinae	Amitermes		23-Mar-13	3	2013
AFR	Adriana Aguilar	Tanzania	-5.49216	30.57364	Issa, Ugalla	Termitidae	Cubitermitinae	Cubitermes		25-Mar-13	3	2013
AFR	Adriana Aguilar	Tanzania	-5.48523	30.56194	Issa, Ugalla	Termitidae	Cubitermitinae	Cubitermes		22-Mar-13	3	2013
AFR	Adriana Aguilar	Tanzania	-5.49645	30.56175	Issa, Ugalla	Termitidae	Cubitermitinae	Noditermes		21-Mar-13	3	2013
AFR	Adriana Aguilar	Tanzania	-5.49109	30.57445	Issa, Ugalla	Termitidae	Cubitermitinae	Cubitermes		25-Mar-13	3	2013
AFR	Adriana Aguilar	Tanzania	-5.49657	30.56198	Issa, Ugalla (forest)	Termitidae	Cubitermitinae	Cubitermes		20-Mar-13	3	2013
AFR	Adriana Aguilar	Tanzania	-5.4933	30.56794	Issa, Ugalla	Termitidae	Cubitermitinae	Ophiotermes		23-Mar-13	3	2013
AFR	Adriana Aguilar	Tanzania	-5.49407	30.56633	Issa, Ugalla	Termitidae	Cubitermitinae	Cubitermes		23-Mar-13	3	2013
AFR	Adriana Aguilar	Tanzania	-5.49513	30.56398	Issa, Ugalla	Termitidae	Cubitermitinae	Cubitermes		22-Mar-13	3	2013
AFR	Adriana Aguilar	Tanzania	-5.49727	30.56052	Issa, Ugalla	Termitidae	Cubitermitinae	Cubitermes		18-Mar-13	3	2013
AFR	Adriana Aguilar	Tanzania	-5.49422	30.56618	Issa, Ugalla	Termitidae	Cubitermitinae	Cubitermes		23-Mar-13	3	2013
AFR	Adriana Aguilar	Tanzania	-5.49423	30.56621	Issa, Ugalla	Termitidae	Cubitermitinae	Cubitermes		22-Mar-13	3	2013
AFR	Adriana Aguilar	Tanzania	-5.49154	30.5724	Issa, Ugalla	Termitidae	Cubitermitinae	Cubitermes		25-Mar-13	3	2013
AFR	Adriana Aguilar	Tanzania	-5.48986	30.55177	Issa, Ugalla	Termitidae	Cubitermitinae	Cubitermes		20-Mar-13	3	2013
AFR	Adriana Aguilar	Tanzania	-5.48977	30.55199	Issa, Ugalla	Termitidae	Cubitermitinae	Noditermes		20-Mar-13	3	2013
AFR	Adriana Aguilar	Tanzania	-5.49255	30.57016	Issa, Ugalla	Termitidae	Macrotermitinae	Odontotermes		24-Mar-13	3	2013
AFR	Adriana Aguilar	Tanzania	-5.49427	30.56616	Issa, Ugalla	Termitidae	Cubitermitinae	Cubitermes		22-Mar-13	3	2013
AFR	Adriana Aguilar	Tanzania	-5.49628	30.56192	Issa, Ugalla	Termitidae	Cubitermitinae	Cubitermes		21-Mar-13	3	2013
AFR	Adriana Aguilar	Tanzania	-5.4915	30.57456	Issa, Ugalla	Termitidae	Cubitermitinae	Ophiotermes		25-Mar-13	3	2013
AFR	Adriana Aguilar	Tanzania	-5.49608	30.56232	Issa, Ugalla	Termitidae	Cubitermitinae	Crenetermes		21-Mar-13	3	2013
AFR	Adriana Aguilar	Tanzania	-5.49643	30.5624	Issa, Ugalla (forest)	Termitidae	Cubitermitinae	Ophiotermes		20-Mar-13	3	2013
AFR	Adriana Aguilar	Tanzania	-5.49643	30.56233	Issa, Ugalla (forest)	Termitidae	Cubitermitinae	Crenetermes		20-Mar-13	3	2013
AFR	Adriana Aguilar	Tanzania	-5.49067	30.55036	Issa, Ugalla	Termitidae	Cubitermitinae	Crenetermes		20-Mar-13	3	2013
AFR	Adriana Aguilar	Tanzania	-5.48566	30.56127	Issa, Ugalla	Rhinotermitidae		Schedorhinotermes		22-Mar-13	3	2013
AFR	Adriana Aguilar	Tanzania	-5.49618	30.56365	Issa, Ugalla (forest)	Termitidae	Cubitermitinae	Cubitermes		20-Mar-13	3	2013
AFR	Adriana Aguilar	Tanzania	-5.49138	30.57447	Issa, Ugalla	Termitidae	Cubitermitinae	Cubitermes		25-Mar-13	3	2013
AFR	Adriana Aguilar	Tanzania	-5.49635	30.56178	Issa, Ugalla	Termitidae	Cubitermitinae	Cubitermes	schereri	21-Mar-13	3	2013
AFR	Adriana Aguilar	Tanzania	-5.49613	30.56392	Issa, Ugalla (forest)	Termitidae	Cubitermitinae	Cubitermes		20-Mar-13	3	2013
AFR	Adriana Aguilar	Tanzania	-5.49693	30.56112	Issa, Ugalla	Termitidae	Nasutitermitinae	Trinervitermes		18-Mar-13	3	2013
AFR	Adriana Aguilar	Tanzania	-5.49617	30.56388	Issa, Ugalla (forest)	Termitidae	Nasutitermitinae	Trinervitermes		20-Mar-13	3	2013
AFR	Adriana Aguilar	Tanzania	-5.49657	30.56193	Issa, Ugalla	Termitidae	Cubitermitinae	Cubitermes		19-Mar-13	3	2013
AFR	Adriana Aguilar	Tanzania	-5.49263	30.56975	Issa, Ugalla	Termitidae	Termitinae	Microcerotermes		24-Mar-13	3	2013
AFR	Adriana Aguilar	Tanzania	-5.49397	30.56636	Issa, Ugalla	Termitidae	Cubitermitinae	Cubitermes		23-Mar-13	3	2013
AFR	Adriana Aguilar	Tanzania	-5.49603	30.5623	Issa, Ugalla	Termitidae	Cubitermitinae	Cubitermes		21-Mar-13	3	2013
AFR	Adriana Aguilar	Tanzania	-5.48499	30.5626	Issa, Ugalla	Termitidae	Cubitermitinae	Cubitermes		22-Mar-13	3	2013
AFR	Adriana Aguilar	Tanzania	-5.49647	30.56173	Issa, Ugalla	Termitidae	Cubitermitinae	Ophiotermes		21-Mar-13	3	2013
AFR	Adriana Aguilar	Tanzania	-5.49413	30.5663	Issa, Ugalla	Termitidae	Cubitermitinae	Noditermes		23-Mar-15	3	2015
AFR	Adriana Aguilar	Tanzania	-5.48913	30.553	Issa, Ugalla	Termitidae	Cubitermitinae	Noditermes		21-Mar-13	3	2013
AFR	Adriana Aguilar	Tanzania	-5.4924	30.57192	Issa, Ugalla	Termitidae	Cubitermitinae	Ophiotermes		25-Mar-13	3	2013
AFR	Adriana Aguilar	Tanzania	-5.49011	30.5514	Issa, Ugalla	Termitidae	Termitinae	Amitermes		20-Mar-13	3	2013
AFR	Adriana Aguilar	Tanzania	-5.48404	30.56407	Issa, Ugalla	Termitidae	Cubitermitinae	Cubitermes		24-Mar-13	3	2013
AFR	Adriana Aguilar	Tanzania	-5.49411	30.56637	Issa, Ugalla	Termitidae	Cubitermitinae	Cubitermes		23-Mar-13	3	2013
AFR	Adriana Aguilar	Tanzania	-5.49416	30.56627	Issa, Ugalla	Termitidae	Macrotermitinae	Odontotermes		23-Mar-13	3	2013
AFR	Adriana Aguilar	Tanzania	-5.49648	30.56175	Issa, Ugalla	Termitidae	Cubitermitinae	Cubitermes		19-Mar-13	3	2013
AFR	Adriana Aguilar	Tanzania	-5.49643	30.56257	Issa, Ugalla (forest)	Termitidae	Cubitermitinae	Cubitermes		20-Mar-13	3	2013
AFR	Adriana Aguilar	Tanzania	-5.49199	30.57198	Mapolomoko	Termitidae	Cubitermitinae	Ophiotermes		25-Mar-13	3	2013
AFR	Adriana Aguilar	Tanzania	-5.49617	30.56398	Issa, Ugalla (forest)	Termitidae	Cubitermitinae	Cubitermes		20-Mar-13	3	2013
AFR	Adriana Aguilar	Tanzania	-5.4966	30.5618	Issa, Ugalla	Termitidae	Cubitermitinae	Cubitermes		19-Mar-13	3	2013
AFR	Adriana Aguilar	Tanzania	-5.49165	30.57457	Issa, Ugalla	Termitidae	Cubitermitinae	Cubitermes		25-Mar-13	3	2013
AFR	Adriana Aguilar	Tanzania	-5.49623	30.56362	Issa, Ugalla (forest)	Termitidae	Cubitermitinae	Cubitermes		20-Mar-13	3	2013
AFR	Adriana Aguilar	Tanzania	-5.49217	30.57077	Issa, Ugalla	Termitidae	Cubitermitinae	Cubitermes		24-Mar-13	3	2013
AFR	Adriana Aguilar	Tanzania	-5.48401	30.56405	Issa, Ugalla	Termitidae	Termitinae	Promirotermes		24-Mar-13	3	2013
AFR	Adriana Aguilar	Tanzania	-5.49226	30.57094	Issa, Ugalla	Termitidae	Cubitermitinae	Cubitermes		24-Mar-13	3	2013
AFR	Adriana Aguilar	Tanzania	-5.49408	30.56637	Issa, Ugalla	Termitidae	Cubitermitinae	Crenetermes		23-Mar-13	3	2013
AFR	Adriana Aguilar	Tanzania	-5.49386	30.56691	Issa, Ugalla	Termitidae	Macrotermitinae	Odontotermes		23-Mar-13	3	2013
AFR	Adriana Aguilar	Tanzania	-5.48633	30.55896	Issa, Ugalla	Termitidae	Cubitermitinae	Cubitermes		22-Mar-13	3	2013
AFR	Adriana Aguilar	Tanzania	-5.48426	30.56367	Issa, Ugalla	Termitidae	Termitinae	Microcerotermes		24-Mar-13	3	2013
AFR	Adriana Aguilar	Tanzania	-5.49491	30.56492	Issa, Ugalla	Termitidae	Cubitermitinae	Cubitermes		22-Mar-13	3	2013
AFR	Adriana Aguilar	Tanzania	-5.4949	30.56485	Issa, Ugalla	Termitidae	Cubitermitinae	Cubitermes		22-Mar-13	3	2013
AFR	Adriana Aguilar	Tanzania	-5.49417	30.56627	Issa, Ugalla	Termitidae	Termitinae	Promirotermes		23-Mar-13	3	2013
AFR	Adriana Aguilar	Tanzania	-5.49527	30.56381	Issa, Ugalla	Termitidae	Cubitermitinae	Cubitermes		22-Mar-13	3	2013
AFR	Adriana Aguilar	Tanzania	-5.49647	30.56227	Issa, Ugalla (forest)	Termitidae	Cubitermitinae	Crenetermes		20-Mar-13	3	2013
AFR	Adriana Aguilar	Tanzania	-5.497	30.561	Issa, Ugalla	Termitidae	Cubitermitinae	Cubitermes		18-Mar-13	3	2013
AFR	Adriana Aguilar	Tanzania	-5.49512	30.56423	Issa, Ugalla	Termitidae	Cubitermitinae	Cubitermes		22-Mar-13	3	2013
AFR	Adriana Aguilar	Tanzania	-5.4973	30.56038	Issa, Ugalla	Termitidae	Termitinae	Amitermes		18-Mar-13	3	2013
AFR	Adriana Aguilar	Tanzania	-5.48687	30.55805	Issa, Ugalla	Termitidae	Nasutitermitinae	Trinervitermes		21-Mar-13	3	2013
AFR	Adriana Aguilar	Tanzania	-5.49433	30.56606	Issa, Ugalla	Termitidae	Cubitermitinae	Crenetermes		22-Mar-13	3	2013
AFR	Adriana Aguilar	Tanzania	-5.48944	30.55252	Issa, Ugalla	Termitidae	Cubitermitinae	Cubitermes		21-Mar-13	3	2013
AFR	Adriana Aguilar	Tanzania	-5.49321	30.56797	Issa, Ugalla	Termitidae	Nasutitermitinae	Trinervitermes		23-Mar-13	3	2013
AFR	Adriana Aguilar	Tanzania	-5.48463	30.56316	Issa, Ugalla	Termitidae	Termitinae	Microcerotermes		24-Mar-13	3	2013
AFR	Adriana Aguilar	Tanzania	-5.49179	30.57214	Issa, Ugalla	Termitidae	Nasutitermitinae	Trinervitermes		25-Mar-13	3	2013
AFR	Adriana Aguilar	Tanzania	-5.49109	30.57444	Issa, Ugalla	Termitidae	Cubitermitinae	Noditermes		25-Mar-13	3	2013
AFR	Adriana Aguilar	Tanzania	-5.49603	30.56233	Issa, Ugalla	Termitidae	Termitinae	Amitermes		21-Mar-13	3	2013
AFR	Adriana Aguilar	Tanzania	-5.49442	30.56561	Issa, Ugalla	Termitidae	Termitinae	Amitermes		22-Mar-13	3	2013
AFR	Adriana Aguilar	Tanzania	-5.49593	30.56258	Issa, Ugalla	Termitidae	Cubitermitinae	Cubitermes		21-Mar-13	3	2013
AFR	Adriana Aguilar	Tanzania	-5.48949	30.55237	Issa, Ugalla	Termitidae	Cubitermitinae	Cubitermes		21-Mar-13	3	2013
AFR	Adriana Aguilar	Tanzania	-5.49637	30.56265	Issa, Ugalla (forest)	Termitidae	Cubitermitinae	Basidentitermes		20-Mar-13	3	2013
AFR	Adriana Aguilar	Tanzania	-5.49242	30.57185	Issa, Ugalla	Termitidae	Cubitermitinae	Cubitermes		24-Mar-13	3	2013
AFR	Adriana Aguilar	Tanzania	-5.4955	30.56322	Issa, Ugalla	Termitidae	Cubitermitinae	Cubitermes		21-Mar-13	3	2013
AFR	Adriana Aguilar	Tanzania	-5.49106	30.57438	Issa, Ugalla	Termitidae	Termitinae	Amitermes		25-Mar-13	3	2013
AFR	Adriana Aguilar	Tanzania	-5.49311	30.56803	Issa, Ugalla	Termitidae	Cubitermitinae	Noditermes		23-Mar-13	3	2013
AFR	Adriana Aguilar	Tanzania	-5.4972	30.56057	Issa, Ugalla	Termitidae	Cubitermitinae	Cubitermes		18-Mar-13	3	2013
AFR	Adriana Aguilar	Tanzania	-5.4857	30.57493	Issa, Ugalla	Termitidae	Cubitermitinae	Cubitermes		29-Mar-13	3	2013
AFR	Adriana Aguilar	Tanzania	-5.48734	30.57241	Issa, Ugalla	Termitidae	Cubitermitinae	Cubitermes		27-Mar-13	3	2013
AFR	Adriana Aguilar	Tanzania	-5.48558	30.57522	Issa, Ugalla	Termitidae	Nasutitermitinae	Trinervitermes		29-Mar-13	3	2013
AFR	Adriana Aguilar	Tanzania	-5.48598	30.57414	Issa, Ugalla	Termitidae	Cubitermitinae	Cubitermes		28-Mar-13	3	2013
AFR	Adriana Aguilar	Tanzania	-5.48857	30.57096	Issa, Ugalla	Termitidae	Cubitermitinae	Cubitermes		27-Mar-13	3	2013
AFR	Adriana Aguilar	Tanzania	-5.48585	30.57463	Issa, Ugalla	Termitidae	Cubitermitinae	Cubitermes		29-Mar-13	3	2013
AFR	Adriana Aguilar	Tanzania	-5.48571	30.57506	Issa, Ugalla	Termitidae	Cubitermitinae	Cubitermes		29-Mar-13	3	2013
AFR	Adriana Aguilar	Tanzania	-5.48697	30.57265	Issa, Ugalla	Termitidae	Cubitermitinae	Cubitermes		28-Mar-13	3	2013
AFR	Adriana Aguilar	Tanzania	-5.48572	30.575	Issa, Ugalla	Termitidae	Cubitermitinae	Cubitermes		29-Mar-13	3	2013
AFR	Adriana Aguilar	Tanzania	-5.48504	30.57624	Issa, Ugalla	Termitidae	Cubitermitinae	Cubitermes		29-Mar-13	3	2013
AFR	Adriana Aguilar	Tanzania	-5.4831	30.56564	Issa, Ugalla	Termitidae	Cubitermitinae	Cubitermes		02-Apr-13	4	2013
AFR	Adriana Aguilar	Tanzania	-5.48866	30.57087	Issa, Ugalla	Termitidae	Cubitermitinae	Cubitermes		27-Mar-13	3	2013
AFR	Adriana Aguilar	Tanzania	-5.4964	30.56324	Issa, Ugalla (forest)	Termitidae	Cubitermitinae	Cubitermes		30-Mar-13	3	2013
AFR	Adriana Aguilar	Tanzania	-5.48816	30.57136	Issa, Ugalla	Termitidae	Cubitermitinae	Noditermes		27-Mar-13	3	2013
AFR	Adriana Aguilar	Tanzania	-5.48948	30.57487	Issa, Ugalla	Termitidae	Cubitermitinae	Cubitermes		26-Mar-13	3	2013
AFR	Adriana Aguilar	Tanzania	-5.48786	30.57155	Issa, Ugalla	Termitidae	Termitinae	Microcerotermes		27-Mar-13	3	2013
AFR	Adriana Aguilar	Tanzania	-5.48875	30.5707	Issa, Ugalla	Termitidae	Cubitermitinae	Crenetermes		27-Mar-13	3	2013
AFR	Adriana Aguilar	Tanzania	-5.48325	30.56547	Issa, Ugalla	Termitidae	Cubitermitinae	Noditermes		25-Mar-13	3	2013
AFR	Adriana Aguilar	Tanzania	-5.48361	30.56492	Issa, Ugalla	Termitidae	Cubitermitinae	Cubitermes		25-Mar-13	3	2013
AFR	Adriana Aguilar	Tanzania	-5.4869	30.57291	Issa, Ugalla	Termitidae	Cubitermitinae	Cubitermes		28-Mar-13	3	2013
AFR	Adriana Aguilar	Tanzania	-5.48529	30.57593	Issa, Ugalla	Termitidae	Termitinae	Amitermes		29-Mar-13	3	2013
AFR	Adriana Aguilar	Tanzania	-5.4905	30.57425	Issa, Ugalla	Termitidae	Termitinae	Microcerotermes		26-Mar-13	3	2013
AFR	Adriana Aguilar	Tanzania	-5.48559	30.57535	Issa, Ugalla	Termitidae	Termitinae	Amitermes		29-Mar-13	3	2013
AFR	Adriana Aguilar	Tanzania	-5.48622	30.57367	Issa, Ugalla	Termitidae	Cubitermitinae	Noditermes		28-Mar-13	3	2013
AFR	Adriana Aguilar	Tanzania	-5.48619	30.57388	Issa, Ugalla	Termitidae	Cubitermitinae	Cubitermes		28-Mar-13	3	2013
AFR	Adriana Aguilar	Tanzania	-5.48901	30.56961	Issa, Ugalla	Termitidae	Cubitermitinae	Cubitermes		27-Mar-13	3	2013
AFR	Adriana Aguilar	Tanzania	-5.48498	30.57661	Issa, Ugalla	Termitidae	Cubitermitinae	Cubitermes		29-Mar-13	3	2013
AFR	Adriana Aguilar	Tanzania	-5.48739	30.57233	Issa, Ugalla	Termitidae	Cubitermitinae	Noditermes		27-Mar-13	3	2013
AFR	Adriana Aguilar	Tanzania	-5.48732	30.57238	Issa, Ugalla	Termitidae	Cubitermitinae	Crenetermes		27-Mar-13	3	2013
AFR	Adriana Aguilar	Tanzania	-5.48336	30.5653	Issa, Ugalla	Termitidae	Cubitermitinae	Cubitermes	umbratus	25-Mar-13	3	2013
AFR	Adriana Aguilar	Tanzania	-5.48877	30.57042	Issa, Ugalla	Termitidae	Cubitermitinae	Cubitermes		27-Mar-13	3	2013
AFR	Adriana Aguilar	Tanzania	-5.4871	30.57264	Issa, Ugalla	Termitidae	Cubitermitinae	Cubitermes		27-Mar-13	3	2013
AFR	Adriana Aguilar	Tanzania	-5.48882	30.57044	Issa, Ugalla	Termitidae	Cubitermitinae	Cubitermes		27-Mar-13	3	2013
AFR	Adriana Aguilar	Tanzania	-5.48306	30.5657	Issa, Ugalla	Termitidae	Cubitermitinae	Cubitermes		03-Apr-13	4	2013
AFR	Adriana Aguilar	Tanzania	-5.48602	30.57404	Issa, Ugalla	Termitidae	Nasutitermitinae	Trinervitermes		28-Mar-13	3	2013
AFR	Adriana Aguilar	Tanzania	-5.48701	30.57264	Issa, Ugalla	Termitidae	Cubitermitinae	Cubitermes		28-Mar-13	3	2013
AFR	Adriana Aguilar	Tanzania	-5.48565	30.57526	Issa, Ugalla	Termitidae	Cubitermitinae	Cubitermes		29-Mar-13	3	2013
AFR	Adriana Aguilar	Tanzania	-5.48535	30.57586	Issa, Ugalla	Termitidae	Termitinae	Amitermes		29-Mar-13	3	2013
AFR	Adriana Aguilar	Tanzania	-5.48327	30.56548	Issa, Ugalla	Termitidae	Macrotermitinae	Macrotermes		25-Mar-13	3	2013
AFR	Adriana Aguilar	Tanzania	-5.48301	30.56572	Issa, Ugalla	Termitidae	Cubitermitinae	Noditermes		02-Apr-13	4	2013
AFR	Adriana Aguilar	Tanzania	-5.48695	30.57273	Issa, Ugalla	Termitidae	Cubitermitinae	Noditermes		28-Mar-13	3	2013
AFR	Adriana Aguilar	Tanzania	-5.48377	30.56453	Issa, Ugalla	Termitidae	Cubitermitinae	Cubitermes		25-Mar-13	3	2013
AFR	Adriana Aguilar	Tanzania	-5.48365	30.56484	Issa, Ugalla	Termitidae	Macrotermitinae	Macrotermes		25-Mar-13	3	2013
AFR	Adriana Aguilar	Tanzania	-5.48586	30.57442	Issa, Ugalla	Termitidae	Termitinae	Amitermes		28-Mar-13	3	2013
AFR	Adriana Aguilar	Tanzania	-5.49627	30.56341	Issa, Ugalla (forest)	Termitidae	Cubitermitinae	Cubitermes		30-Mar-13	3	2013
AFR	Adriana Aguilar	Tanzania	-5.48689	30.5729	Issa, Ugalla	Termitidae	Cubitermitinae	Cubitermes		28-Mar-13	3	2013
AFR	Adriana Aguilar	Tanzania	-5.48491	30.57677	Issa, Ugalla	Termitidae	Cubitermitinae	Crenetermes		29-Mar-13	3	2013
AFR	Adriana Aguilar	Tanzania	-5.48729	30.57247	Issa, Ugalla	Termitidae	Cubitermitinae	Cubitermes		27-Mar-13	3	2013
AFR	Adriana Aguilar	Tanzania	-5.48889	30.5699	Issa, Ugalla	Termitidae	Cubitermitinae	Noditermes		27-Mar-13	3	2013
AFR	Adriana Aguilar	Tanzania	-5.48876	30.57041	Issa, Ugalla	Termitidae	Termitinae	Microcerotermes		27-Mar-13	3	2013
AFR	Adriana Aguilar	Tanzania	-5.48609	30.57405	Issa, Ugalla	Termitidae	Nasutitermitinae	Trinervitermes		28-Mar-13	3	2013
AFR	Adriana Aguilar	Tanzania	-5.48944	30.57496	Issa, Ugalla	Termitidae	Cubitermitinae	Cubitermes		26-Mar-13	3	2013
AFR	Adriana Aguilar	Tanzania	-5.48336	30.56535	Issa, Ugalla	Termitidae	Cubitermitinae	Cubitermes	umbratus	25-Mar-13	3	2013
AFR	Adriana Aguilar	Tanzania	-5.48979	30.57442	Issa, Ugalla	Termitidae	Termitinae	Microcerotermes		26-Mar-13	3	2013
AFR	Adriana Aguilar	Tanzania	-5.48353	30.56501	Issa, Ugalla	Termitidae	Cubitermitinae	Cubitermes	umbratus	25-Mar-13	3	2013
AFR	Adriana Aguilar	Tanzania	-5.4907	30.5742	Issa, Ugalla	Termitidae	Cubitermitinae	Cubitermes		26-Mar-13	3	2013
AFR	Adriana Aguilar	Tanzania	-5.48352	30.56506	Issa, Ugalla	Termitidae	Cubitermitinae	Cubitermes	umbratus	25-Mar-13	3	2013
AFR	Adriana Aguilar	Tanzania	-5.48331	30.56535	Issa, Ugalla	Termitidae	Cubitermitinae	Cubitermes		25-Mar-13	3	2013
AFR	Adriana Aguilar	Tanzania	-5.48962	30.57476	Issa, Ugalla	Termitidae	Cubitermitinae	Cubitermes		26-Mar-13	3	2013
AFR	Adriana Aguilar	Tanzania	-5.48365	30.56484	Issa, Ugalla	Termitidae	Termitinae	Amitermes		25-Mar-13	3	2013
AFR	Adriana Aguilar	Tanzania	-5.48377	30.5646	Issa, Ugalla	Termitidae	Nasutitermitinae	Trinervitermes		25-Mar-13	3	2013
AFR	Adriana Aguilar	Tanzania	-5.48934	30.5751	Issa, Ugalla	Termitidae	Macrotermitinae	Odontotermes		26-Mar-13	3	2013
AFR	Adriana Aguilar	Tanzania	-5.48868	30.57078	Issa, Ugalla	Termitidae	Cubitermitinae	Noditermes		27-Mar-13	3	2013
AFR	Adriana Aguilar	Tanzania	-5.48952	30.57482	Issa, Ugalla	Termitidae	Cubitermitinae	Cubitermes		26-Mar-13	3	2013
AFR	Adriana Aguilar	Tanzania	-5.4897	30.57444	Issa, Ugalla	Termitidae	Cubitermitinae	Cubitermes		26-Mar-13	3	2013
AFR	Adriana Aguilar	Tanzania	-5.48346	30.56511	Issa, Ugalla	Termitidae	Cubitermitinae	Cubitermes		25-Mar-13	3	2013
AFR	Adriana Aguilar	Tanzania	-5.48335	30.56533	Issa, Ugalla	Termitidae	Cubitermitinae	Cubitermes		25-Mar-13	3	2013
AFR	Adriana Aguilar	Tanzania	-5.4891	30.56951	Issa, Ugalla	Termitidae	Cubitermitinae	Crenetermes		26-Mar-13	3	2013
AFR	Adriana Aguilar	Tanzania	-5.48333	30.56531	Issa, Ugalla	Termitidae	Cubitermitinae	Cubitermes	umbratus	25-Mar-13	3	2013
AFR	Adriana Aguilar	Tanzania	-5.48916	30.56934	Issa, Ugalla	Termitidae	Cubitermitinae	Cubitermes	umbratus	26-Mar-13	3	2013
AFR	Adriana Aguilar	Tanzania	-5.48331	30.56535	Issa, Ugalla	Termitidae	Cubitermitinae	Cubitermes	umbratus	25-Mar-13	3	2013
AFR	Adriana Aguilar	Tanzania	-5.48335	30.56532	Issa, Ugalla	Termitidae	Cubitermitinae	Noditermes		25-Mar-13	3	2013
AFR	Adriana Aguilar	Tanzania	-5.48327	30.56459	Issa, Ugalla	Termitidae	Cubitermitinae	Cubitermes	ugandensis	25-Mar-13	3	2013
AFR	Adriana Aguilar	Tanzania	-5.48513	30.57624	Issa, Ugalla	Termitidae	Cubitermitinae	Cubitermes		29-Mar-13	3	2013
AFR	Adriana Aguilar	Tanzania	-5.48553	30.57541	Issa, Ugalla	Termitidae	Cubitermitinae	Cubitermes		29-Mar-13	3	2013
AFR	Adriana Aguilar	Tanzania	-5.48681	30.57292	Issa, Ugalla	Termitidae	Cubitermitinae	Cubitermes		28-Mar-13	3	2013
AFR	Adriana Aguilar	Tanzania	-5.48587	30.57754	Issa, Ugalla	Termitidae	Cubitermitinae	Cubitermes		29-Mar-13	3	2013
AFR	Adriana Aguilar	Tanzania	-5.48592	30.57446	Issa, Ugalla	Termitidae	Cubitermitinae	Cubitermes		28-Mar-13	3	2013
AFR	Adriana Aguilar	Tanzania	-5.4859	30.57459	Issa, Ugalla	Termitidae	Cubitermitinae	Cubitermes		29-Mar-13	3	2013
AFR	Adriana Aguilar	Tanzania	-5.48787	30.57158	Issa, Ugalla	Termitidae	Cubitermitinae	Cubitermes		27-Mar-13	3	2013
AFR	Adriana Aguilar	Tanzania	-5.48598	30.5744	Issa, Ugalla	Termitidae	Cubitermitinae	Cubitermes		28-Mar-13	3	2013
AFR	Adriana Aguilar	Tanzania	-5.48588	30.57474	Issa, Ugalla	Termitidae	Cubitermitinae	Cubitermes		29-Mar-13	3	2013
AFR	Adriana Aguilar	Tanzania	-5.48577	30.57449	Issa, Ugalla	Termitidae	Cubitermitinae	Cubitermes		29-Mar-13	3	2013
AFR	Adriana Aguilar	Tanzania	-5.48848	30.57113	Issa, Ugalla	Termitidae	Cubitermitinae	Noditermes		27-Mar-13	3	2013
AFR	Adriana Aguilar	Tanzania	-5.48739	30.57219	Issa, Ugalla	Termitidae	Cubitermitinae	Noditermes		27-Mar-13	3	2013
AFR	Adriana Aguilar	Tanzania	-5.48553	30.57551	Issa, Ugalla	Termitidae	Cubitermitinae	Procubitermes		29-Mar-13	3	2013
AFR	Adriana Aguilar	Tanzania	-5.48349	30.56509	Issa, Ugalla	Termitidae	Cubitermitinae	Cubitermes		25-Mar-13	3	2013
AFR	Adriana Aguilar	Tanzania	-5.48679	30.57304	Issa, Ugalla	Termitidae	Cubitermitinae	Cubitermes		28-Mar-13	3	2013
AFR	Adriana Aguilar	Tanzania	-5.488	30.57145	Issa, Ugalla	Termitidae	Cubitermitinae	Cubitermes		27-Mar-13	3	2013
AFR	Adriana Aguilar	Tanzania	-5.48325	30.56547	Issa, Ugalla	Termitidae	Cubitermitinae	Noditermes		25-Mar-13	3	2013
AFR	Adriana Aguilar	Tanzania	-5.48628	30.57386	Issa, Ugalla	Termitidae	Cubitermitinae	Noditermes		28-Mar-13	3	2013
AFR	Adriana Aguilar	Tanzania	-5.48765	30.57177	Issa, Ugalla	Termitidae	Cubitermitinae	Cubitermes		27-Mar-13	3	2013
AFR	Adriana Aguilar	Tanzania	-5.49084	30.57432	Issa, Ugalla	Termitidae	Cubitermitinae	Noditermes		26-Mar-13	3	2013
AFR	Adriana Aguilar	Tanzania	-5.48722	30.5725	Issa, Ugalla	Termitidae	Cubitermitinae	Crenetermes		27-Mar-13	3	2013
AFR	Adriana Aguilar	Tanzania	-5.48972	30.5745	Issa, Ugalla	Termitidae	Termitinae	Cephalotermes	rectangularis	26-Mar-13	3	2013
AFR	Adriana Aguilar	Tanzania	-5.48962	30.57454	Issa, Ugalla	Termitidae	Cubitermitinae	Cubitermes		26-Mar-13	3	2013
AFR	Adriana Aguilar	Tanzania	-5.49087	30.5743	Issa, Ugalla	Termitidae	Cubitermitinae	Noditermes		26-Mar-13	3	2013
AFR	Adriana Aguilar	Tanzania	-5.48497	30.57662	Issa, Ugalla	Termitidae	Cubitermitinae	Cubitermes		29-Mar-13	3	2013
AFR	M. Huffman	Tanzania	-2.41	31.88	Rubondo Island mound by chimp.	Termitidae	Macrotermitinae	Macrotermes		12-Jan-05	1	2005
AFR	Vicky Oelze	Liberia	6.99333	-8.9975	nationwide	Termitidae	Cubitermitinae	Cubitermes		06-Dec-11	12	2011
AFR	Vicky Oelze	Liberia	7.00164	-8.99761	nationwide	Termitidae	Macrotermitinae	Macrotermes		06-Dec-11	12	2011
AFR	Vicky Oelze	Liberia	7.02931	-8.97049	nationwide	Termitidae	Cubitermitinae	Basidentitermes	mactus	09-Dec-11	12	2011
AFR	Vicky Oelze	Liberia	6.39561	-9.6192	nationwide	Termitidae	Macrotermitinae	Macrotermes		14-Dec-11	12	2011
AFR	Vicky Oelze	Liberia	6.70555	-8.97046	nationwide	Termitidae	Cubitermitinae	Orthotermes		01-Feb-12	2	2012
AFR	Vicky Oelze	Liberia	5.07472	-8.32193	nationwide	Termitidae	Cubitermitinae	Cubitermes	schereri	11-Feb-12	2	2012
AFR	Vicky Oelze	Liberia	6.05825	-8.64607	nationwide	Termitidae	Macrotermitinae	Macrotermes		21-Feb-12	2	2012
AFR	Vicky Oelze	Liberia	6.05476	-9.29456	nationwide	Termitidae	Macrotermitinae	Macrotermes		22-Mar-12	3	2012
AFR	Vicky Oelze	Liberia	6.6937	-9.61917	nationwide	Termitidae	Macrotermitinae	Macrotermes		10-Dec-11	12	2011
AFR	Vicky Oelze	Liberia	7.59182	-10.25704	nationwide	Termitidae	Cubitermitinae	Cubitermes	schereri	03-Feb-12	2	2012
AFR	Vicky Oelze	Liberia	6.39726	-8.97048	nationwide	Termitidae	Termitinae	Cephalotermes	rectangularis	18-Feb-12	2	2012
AFR	Vicky Oelze	Liberia	6.4113	-8.97049	nationwide	Termitidae	Cubitermitinae	Cubitermes	schereri	19-Feb-12	2	2012
AFR	Vicky Oelze	Liberia	6.43254	-8.97061	nationwide	Termitidae	Macrotermitinae	Macrotermes		20-Feb-12	2	2012
AFR	Vicky Oelze	Liberia	6.70322	-9.29484	nationwide	Termitidae	Macrotermitinae	Macrotermes		07-Dec-11	12	2011
AFR	Vicky Oelze	Liberia	6.71463	-9.29494	nationwide	Termitidae	Cubitermitinae	Apilitermes	longiceps	08-Dec-11	12	2011
AFR	Vicky Oelze	Liberia	6.70516	-9.32193	nationwide	Termitidae	Termitinae	Cephalotermes	rectangularis	11-Dec-11	12	2011
AFR	Vicky Oelze	Liberia	6.39514	-9.64627	nationwide	Termitidae	Termitinae	Cephalotermes	rectangularis	14-Dec-11	12	2011
AFR	Vicky Oelze	Liberia	7.41247	-10.61107	nationwide	Termitidae	Cubitermitinae	Cubitermes	schereri	31-Jan-12	1	2012
AFR	Vicky Oelze	Liberia	5.7393	-9.61923	nationwide	Termitidae	Termitinae	Cephalotermes	rectangularis	20-Mar-12	3	2012
AFR	Vicky Oelze	Liberia	6.34341	-9.32184	nationwide	Termitidae	Cubitermitinae	Cubitermes	schereri	24-Mar-12	3	2012
AFR	Vicky Oelze	Liberia	6.70617	-9.94378	nationwide	Termitidae	Termitinae	Amitermes		07-Dec-11	12	2011
AFR	Vicky Oelze	Liberia	6.70458	-8.64587	nationwide	Termitidae	Macrotermitinae	Macrotermes		05-Feb-12	2	2012
AFR	Vicky Oelze	Liberia	5.41514	-9.29489	nationwide	Termitidae	Cubitermitinae	Procubitermes		20-Mar-12	3	2012
AFR	Vicky Oelze	Uganda	1.7277	31.52226	Budongo	Termitidae	Termitinae	Cephalotermes	rectangularis	04-Aug-12	8	2012
AFR	Vicky Oelze	Uganda	-1.04371	29.75841	Bwindi	Termitidae	Macrotermitinae	Odontotermes		03-Oct-12	10	2012
AFR	Vicky Oelze	Uganda	-1.05161	29.74948	Bwindi	Kalotermitidae		Glyptotermes		22-Oct-12	10	2012
AFR	Vicky Oelze	Uganda	-1.05218	29.74953	Bwindi	Termitidae	Macrotermitinae	Odontotermes		22-Oct-12	10	2012
AFR	Vicky Oelze	Uganda	-1.05801	29.7494	Bwindi	Termitidae	Macrotermitinae	Odontotermes		23-Oct-12	10	2012
AFR	Vicky Oelze	Uganda	-1.05914	29.74946	Bwindi	Termitidae	Macrotermitinae	Odontotermes		23-Oct-12	10	2012
AFR	Vicky Oelze	Uganda	-1.05985	29.74948	Bwindi	Termitidae	Macrotermitinae	Odontotermes		23-Oct-12	10	2012
AFR	Vicky Oelze	Uganda	-1.05561	29.76355	Bwindi	Termitidae	Macrotermitinae	Odontotermes		13-Nov-12	11	2012
AFR	Vicky Oelze	Uganda	-1.05742	29.75429	Bwindi	Termitidae	Macrotermitinae	Odontotermes		11-Dec-12	12	2012
AFR	Vicky Oelze	Uganda	-1.05036	29.77637	Bwindi	Termitidae	Macrotermitinae	Odontotermes		18-Dec-12	12	2012
AFR	Vicky Oelze	Uganda	-1.05434	29.77649	Bwindi	Termitidae	Macrotermitinae	Odontotermes		19-Dec-12	12	2012
AFR	Vicky Oelze	Uganda	-1.04772	29.73158	Bwindi	Termitidae	Macrotermitinae	Odontotermes		18-Jan-13	1	2013
AFR	Vicky Oelze	Uganda	-1.05438	29.77647	Bwindi	Termitidae	Macrotermitinae	Odontotermes		07-Mar-13	3	2013
AFR	Vicky Oelze	Uganda	0.46069	30.46388	Ngogo	Termitidae	Macrotermitinae	Odontotermes		14-Dec-12	12	2012
AFR	Vicky Oelze	Uganda	0.46458	30.46375	Ngogo	Termitidae	Macrotermitinae	Odontotermes		14-Dec-12	12	2012
AFR	Vicky Oelze	Uganda	0.46795	30.46378	Ngogo	Termitidae	Macrotermitinae	Odontotermes		14-Dec-12	12	2012
AFR	Vicky Oelze	Uganda	0.46857	30.4637	Ngogo	Termitidae	Macrotermitinae	Odontotermes		14-Dec-12	12	2012
AFR	Vicky Oelze	Uganda	0.48166	30.46404	Ngogo	Termitidae	Macrotermitinae	Odontotermes		14-Dec-12	12	2012
AFR	Vicky Oelze	Uganda	0.48342	30.46407	Ngogo	Termitidae	Macrotermitinae	Odontotermes		14-Dec-12	12	2012
AFR	Vicky Oelze	Guinea	11.04713	-11.40063	Sobeya	Termitidae	Nasutitermitinae	Trinervitermes		08-Dec-12	12	2012
AFR	Vicky Oelze	Guinea	11.04706	-11.40637	Sobeya	Termitidae	Cubitermitinae	Cubitermes		08-Dec-12	12	2012
AFR	Vicky Oelze	Guinea	11.04701	-11.40927	Sobeya	Termitidae	Cubitermitinae	Cubitermes		08-Dec-12	12	2012
AFR	Vicky Oelze	Guinea	11.04709	-11.40182	Sobeya	Termitidae	Nasutitermitinae	Trinervitermes		08-Dec-12	12	2012
AFR	Vicky Oelze	Guinea	11.03817	-11.37881	Sobeya	Termitidae	Cubitermitinae	Cubitermes		09-Dec-12	12	2012
AFR	Vicky Oelze	Guinea	11.03816	-11.37904	Sobeya	Termitidae	Cubitermitinae	Cubitermes		09-Dec-12	12	2012
AFR	Vicky Oelze	Guinea	11.04704	-11.41362	Sobeya	Termitidae	Nasutitermitinae	Nasutitermes		09-Dec-12	12	2012
AFR	Vicky Oelze	Guinea	11.02877	-11.38137	Sobeya	Termitidae	Nasutitermitinae	Trinervitermes		01-Feb-13	2	2013
AFR	Vicky Oelze	Guinea	11.03409	-11.39567	Sobeya	Termitidae	Cubitermitinae	Cubitermes		01-Feb-13	2	2013
AFR	Vicky Oelze	Guinea	11.04756	-11.44319	Sobeya	Termitidae	Nasutitermitinae	Trinervitermes		04-Feb-13	2	2013
AFR	Vicky Oelze	Guinea	11.0477	-11.39903	Sobeya	Termitidae	Cubitermitinae	Cubitermes		12-Apr-13	4	2013
AFR	Vicky Oelze	Guinea	11.04656	-11.40964	Sobeya	Termitidae	Nasutitermitinae	Trinervitermes		12-Apr-13	4	2013
AFR	Vicky Oelze	Guinea	11.03803	-11.40531	Sobeya	Termitidae	Nasutitermitinae	Trinervitermes		13-Apr-13	4	2013
AFR	Vicky Oelze	Guinea	11.03157	-11.40344	Sobeya	Termitidae	Macrotermitinae	Macrotermes		15-Apr-13	4	2013
AFR	Vicky Oelze	Guinea	11.08164	-11.45613	Sobeya	Termitidae	Nasutitermitinae	Trinervitermes		23-Aug-13	8	2013
AFR	Vicky Oelze	Guinea	11.08085	-11.45458	Sobeya	Termitidae	Nasutitermitinae	Trinervitermes		23-Aug-13	8	2013
AFR	Vicky Oelze	Guinea	11.0603	-11.44852	Sobeya	Termitidae	Macrotermitinae	Macrotermes		23-Aug-13	8	2013
AFR	Vicky Oelze	Guinea	11.05525	-11.44497	Sobeya	Termitidae	Macrotermitinae	Macrotermes		23-Aug-13	8	2013
AFR	Vicky Oelze	Senegal	13.19031	-12.22349	Kayan	Termitidae	Nasutitermitinae	Trinervitermes		24-Mar-13	3	2013
AFR	Vicky Oelze	Senegal	13.16069	-12.23885	Kayan	Termitidae	Nasutitermitinae	Trinervitermes		07-Apr-13	4	2013
AFR	Vicky Oelze	Senegal	13.16142	-12.23887	Kayan	Termitidae	Cubitermitinae	Cubitermes		07-Apr-13	4	2013
AFR	Vicky Oelze	Senegal	13.16266	-12.23882	Kayan	Termitidae	Cubitermitinae	Cubitermes		07-Apr-13	4	2013
AFR	Vicky Oelze	Senegal	13.22157	-12.29346	Kayan	Termitidae	Nasutitermitinae	Trinervitermes		10-Apr-13	4	2013
AFR	Vicky Oelze	Senegal	13.1853	-12.22156	Kayan	Termitidae	Macrotermitinae	Macrotermes		26-Apr-13	4	2013
AFR	Vicky Oelze	Senegal	13.18433	-12.22013	Kayan	Termitidae	Nasutitermitinae	Trinervitermes		26-Apr-13	4	2013
AFR	Vicky Oelze	Senegal	13.18548	-12.21966	Kayan	Termitidae	Nasutitermitinae	Trinervitermes		16-May-13	5	2013
AFR	Vicky Oelze	Senegal	13.17068	-12.23878	Kayan	Termitidae	Nasutitermitinae	Trinervitermes		17-May-13	5	2013
AFR	Vicky Oelze	Senegal	13.17506	-12.2387	Kayan	Termitidae	Nasutitermitinae	Trinervitermes		17-May-13	5	2013
AFR	Vicky Oelze	Senegal	13.17426	-12.23869	Kayan	Termitidae	Nasutitermitinae	Trinervitermes		17-May-13	5	2013
AFR	Vicky Oelze	Senegal	13.22312	-12.29352	Kayan	Termitidae	Nasutitermitinae	Trinervitermes		22-May-13	5	2013
AFR	Vicky Oelze	Senegal	13.2264	-12.29346	Kayan	Termitidae	Cubitermitinae	Cubitermes		22-May-13	5	2013
AFR	Vicky Oelze	Senegal	13.18306	-12.22788	Kayan	Termitidae	Macrotermitinae	Macrotermes		30-May-13	5	2013
AFR	Vicky Oelze	Senegal	13.17329	-12.23507	Kayan	Termitidae	Macrotermitinae	Macrotermes		13-Jun-13	6	2013
AFR	Vicky Oelze	Senegal	13.20623	-12.21086	Kayan	Termitidae	Termitinae	Amitermes		15-Jun-13	6	2013
AFR	Vicky Oelze	Senegal	13.21513	-12.25909	Kayan	Termitidae	Macrotermitinae	Macrotermes		22-Jun-13	6	2013
AFR	Vicky Oelze	Senegal	13.18614	-12.20685	Kayan	Termitidae	Macrotermitinae	Macrotermes		17-Jul-13	7	2013
AFR	Vicky Oelze	Senegal	13.18444	-12.22168	Kayan	Termitidae	Macrotermitinae	Macrotermes		20-Jul-13	7	2013
AFR	Vicky Oelze	Nigeria	7.33048	11.56491	Gashaka Gumti National Park	Termitidae	Macrotermitinae	Macrotermes	bellicosus	19-Jul-12	7	2012
AFR	Vicky Oelze	Nigeria	7.69312	11.57012	Gashaka Gumti National Park	Termitidae	Macrotermitinae	Macrotermes	bellicosus	24-Jul-12	7	2012
AFR	Vicky Oelze	Nigeria	7.32988	11.58264	Gashaka Gumti National Park	Termitidae	Cubitermitinae	Cubitermes		25-Jul-12	7	2012
AFR	Vicky Oelze	Nigeria	7.31428	11.57715	Gashaka Gumti National Park	Termitidae	Macrotermitinae	Macrotermes	ivorensis	06-Aug-12	8	2012
AFR	Vicky Oelze	Nigeria	7.3395	11.58621	Gashaka Gumti National Park	Termitidae	Sphaerotermitinae	Sphaerotermes		14-Aug-12	8	2012
AFR	Vicky Oelze	Nigeria	7.32231	11.59524	Gashaka Gumti National Park	Termitidae	Macrotermitinae	Macrotermes		27-Aug-12	8	2012
AFR	Vicky Oelze	Nigeria	7.31222	11.55916	Gashaka Gumti National Park	Termitidae	Macrotermitinae	Macrotermes		05-Sep-12	9	2012
AFR	Vicky Oelze	Nigeria	7.3198	11.55862	Gashaka Gumti National Park	Termitidae	Macrotermitinae	Macrotermes		05-Sep-12	9	2012
AFR	Vicky Oelze	Nigeria	7.32088	11.55844	Gashaka Gumti National Park	Termitidae	Macrotermitinae	Macrotermes		05-Sep-12	9	2012
AFR	Vicky Oelze	Nigeria	7.33323	11.56018	Gashaka Gumti National Park	Termitidae	Macrotermitinae	Macrotermes		05-Sep-12	9	2012
AFR	Vicky Oelze	Nigeria	7.31566	11.56806	Gashaka Gumti National Park	Termitidae	Macrotermitinae	Pseudacanthotermes	militaris	10-Sep-12	9	2012
AFR	Vicky Oelze	Nigeria	7.3183	11.5678	Gashaka Gumti National Park	Termitidae	Macrotermitinae	Macrotermes		10-Sep-12	9	2012
AFR	Vicky Oelze	Nigeria	7.33034	11.56768	Gashaka Gumti National Park	Termitidae	Macrotermitinae	Macrotermes		10-Sep-12	9	2012
AFR	Vicky Oelze	Nigeria	7.3341	11.56767	Gashaka Gumti National Park	Termitidae	Macrotermitinae	Macrotermes		10-Sep-12	9	2012
AFR	Vicky Oelze	Nigeria	7.3113	11.58585	Gashaka Gumti National Park	Termitidae	Cubitermitinae	Cubitermes		11-Sep-12	9	2012
AFR	Vicky Oelze	Nigeria	7.31597	11.58603	Gashaka Gumti National Park	Termitidae	Macrotermitinae	Macrotermes		11-Sep-12	9	2012
AFR	Vicky Oelze	Nigeria	7.31168	11.57698	Gashaka Gumti National Park	Termitidae	Cubitermitinae	Cubitermes		17-Sep-12	9	2012
AFR	Vicky Oelze	Nigeria	7.33565	11.57749	Gashaka Gumti National Park	Termitidae	Macrotermitinae	Macrotermes		17-Sep-12	9	2012
AFR	Vicky Oelze	Nigeria	7.33633	11.57747	Gashaka Gumti National Park	Termitidae	Macrotermitinae	Macrotermes		17-Sep-12	9	2012
AFR	Vicky Oelze	Nigeria	7.34017	11.57743	Gashaka Gumti National Park	Termitidae	Macrotermitinae	Macrotermes		17-Sep-12	9	2012
AFR	Vicky Oelze	Nigeria	7.31024	11.59488	Gashaka Gumti National Park	Termitidae	Cubitermitinae	Cubitermes		19-Sep-12	9	2012
AFR	Vicky Oelze	Nigeria	7.32196	11.59518	Gashaka Gumti National Park	Termitidae	Macrotermitinae	Macrotermes		19-Sep-12	9	2012
AFR	Vicky Oelze	Nigeria	7.32741	11.58389	Gashaka Gumti National Park	Termitidae	Cubitermitinae	Noditermes		26-Oct-12	10	2012
AFR	Vicky Oelze	Nigeria	7.33062	11.56018	Gashaka Gumti National Park	Termitidae	Macrotermitinae	Macrotermes		21-Jan-13	1	2013
AFR	Vicky Oelze	Nigeria	7.34094	11.55967	Gashaka Gumti National Park	Termitidae	Macrotermitinae	Macrotermes		21-Jan-13	1	2013
AFR	Vicky Oelze	Nigeria	7.34247	11.55956	Gashaka Gumti National Park	Termitidae	Macrotermitinae	Macrotermes		21-Jan-13	1	2013
AFR	Vicky Oelze	Nigeria	7.31152	11.56789	Gashaka Gumti National Park	Termitidae	Macrotermitinae	Macrotermes		23-Jan-13	1	2013
AFR	Vicky Oelze	Nigeria	7.32653	11.56771	Gashaka Gumti National Park	Termitidae	Macrotermitinae	Macrotermes		23-Jan-13	1	2013
AFR	Vicky Oelze	Nigeria	7.33138	11.56773	Gashaka Gumti National Park	Termitidae	Termitinae	Amitermes		23-Jan-13	1	2013
AFR	Vicky Oelze	Nigeria	7.30932	11.57691	Gashaka Gumti National Park	Termitidae	Macrotermitinae	Macrotermes		24-Jan-13	1	2013
AFR	Vicky Oelze	Nigeria	7.31412	11.57721	Gashaka Gumti National Park	Termitidae	Macrotermitinae	Macrotermes		24-Jan-13	1	2013
AFR	Vicky Oelze	Nigeria	7.32921	11.57789	Gashaka Gumti National Park	Termitidae	Macrotermitinae	Macrotermes		24-Jan-13	1	2013
AFR	Vicky Oelze	Nigeria	7.34364	11.5774	Gashaka Gumti National Park	Termitidae	Macrotermitinae	Macrotermes		24-Jan-13	1	2013
AFR	Vicky Oelze	Nigeria	7.30942	11.58578	Gashaka Gumti National Park	Termitidae	Macrotermitinae	Macrotermes		27-Jan-13	1	2013
AFR	Vicky Oelze	Nigeria	7.32145	11.5863	Gashaka Gumti National Park	Termitidae	Macrotermitinae	Macrotermes		27-Jan-13	1	2013
AFR	Vicky Oelze	Nigeria	7.34258	11.5862	Gashaka Gumti National Park	Termitidae	Macrotermitinae	Odontotermes		27-Jan-13	1	2013
AFR	Vicky Oelze	Nigeria	7.30911	11.59489	Gashaka Gumti National Park	Termitidae	Macrotermitinae	Macrotermes		29-Jan-13	1	2013
AFR	Vicky Oelze	Nigeria	7.31516	11.59501	Gashaka Gumti National Park	Termitidae	Macrotermitinae	Macrotermes		29-Jan-13	1	2013
AFR	Vicky Oelze	Nigeria	7.33183	11.59559	Gashaka Gumti National Park	Termitidae	Macrotermitinae	Macrotermes		29-Jan-13	1	2013
AFR	Vicky Oelze	Nigeria	7.30912	11.59494	Gashaka Gumti National Park	Termitidae	Nasutitermitinae	Trinervitermes		04-Aug-13	8	2013
AFR	Vicky Oelze	Cameroon	4.37981	9.1643	Mount Cameroon	Termitidae	Cubitermitinae	Cubitermes		18-Jan-13	1	2013
AFR	Vicky Oelze	Cameroon	4.36868	9.16786	Mount Cameroon	Termitidae	Cubitermitinae	Cubitermes		18-Jan-13	1	2013
AFR	Vicky Oelze	Cameroon	4.36868	9.16786	Mount Cameroon	Termitidae	Cubitermitinae	Cubitermes		18-Jan-13	1	2013
AFR	Vicky Oelze	Cameroon	4.37159	9.15329	Mount Cameroon	Termitidae	Cubitermitinae	Cubitermes		18-Nov-13	11	2013
AFR	Vicky Oelze	Cameroon	4.36786	9.1767	Mount Cameroon	Termitidae	Cubitermitinae	Cubitermes		19-Nov-13	11	2013
AFR	Vicky Oelze	Cameroon	4.36701	9.17667	Mount Cameroon	Termitidae	Nasutitermitinae	Trinervitermes		19-Nov-13	11	2013
AFR	Vicky Oelze	Cameroon	4.35734	9.17881	Mount Cameroon	Termitidae	Cubitermitinae	Lepidotermes		19-Nov-13	11	2013
AFR	Vicky Oelze	Gabon	-2.06624	9.49562	Loango	Termitidae	Nasutitermitinae	Trinervitermes		09-Jan-14	1	2014
AFR	Vicky Oelze	Gabon	-2.06854	9.49567	Loango	Termitidae	Nasutitermitinae	Trinervitermes		09-Jan-14	1	2014
AFR	Vicky Oelze	Gabon	-2.07888	9.49654	Loango	Termitidae	Cubitermitinae	Noditermes		09-Jan-14	1	2014
AFR	Vicky Oelze	Gabon	-2.07917	9.49658	Loango	Termitidae	Cubitermitinae	Orthotermes		09-Jan-14	1	2014
AFR	Vicky Oelze	Gabon	-2.09408	9.49799	Loango	Termitidae	Cubitermitinae	Noditermes		10-Jan-14	1	2014
AFR	Vicky Oelze	Gabon	-2.06977	9.44421	Loango	Termitidae	Cubitermitinae	Orthotermes		11-Jan-14	1	2014
AFR	Vicky Oelze	Gabon	-2.06672	9.444	Loango	Termitidae	Macrotermitinae	Macrotermes		11-Jan-14	1	2014
AFR	Vicky Oelze	Gabon	-2.06625	9.44388	Loango	Termitidae	Termitinae	Cephalotermes	rectangularis	11-Jan-14	1	2014
AFR	Vicky Oelze	Gabon	-2.0453	9.44133	Loango	Termitidae	Termitinae	Cephalotermes	rectangularis	11-Jan-14	1	2014
AFR	Vicky Oelze	Gabon	-2.07265	9.46088	Loango	Termitidae	Termitinae	Cephalotermes	rectangularis	14-Jan-14	1	2014
AFR	Vicky Oelze	Gabon	-2.07267	9.46087	Loango	Termitidae	Termitinae	Cephalotermes	rectangularis	14-Jan-14	1	2014
AFR	Vicky Oelze	Gabon	-2.08401	9.46182	Loango	Termitidae	Termitinae	Cephalotermes	rectangularis	14-Jan-14	1	2014
AFR	Vicky Oelze	Gabon	-2.08792	9.46204	Loango	Termitidae	Termitinae	Cephalotermes	rectangularis	14-Jan-14	1	2014
AFR	Vicky Oelze	Gabon	-2.09934	9.46291	Loango	Termitidae	Termitinae	Cephalotermes	rectangularis	14-Jan-14	1	2014
AFR	Vicky Oelze	Gabon	-2.1005	9.46305	Loango	Termitidae	Termitinae	Cephalotermes	rectangularis	14-Jan-14	1	2014
AFR	Vicky Oelze	Gabon	-2.10391	9.4805	Loango	Termitidae	Termitinae	Cephalotermes	rectangularis	15-Jan-14	1	2014
AFR	Vicky Oelze	Gabon	-2.06839	9.47786	Loango	Termitidae	Termitinae	Microcerotermes		17-Jan-14	1	2014
AFR	Vicky Oelze	Gabon	-2.06947	9.47805	Loango	Termitidae	Termitinae	Cephalotermes	rectangularis	17-Jan-14	1	2014
AFR	Vicky Oelze	Gabon	-2.07621	9.47792	Loango	Termitidae	Termitinae	Cephalotermes	rectangularis	17-Jan-14	1	2014
AFR	Vicky Oelze	Gabon	-2.08633	9.4787	Loango	Termitidae	Termitinae	Cephalotermes	rectangularis	17-Jan-14	1	2014
AFR	Vicky Oelze	Gabon	-2.04186	9.46003	Loango	Termitidae	Termitinae	Cephalotermes	rectangularis	24-Jan-14	1	2014
AFR	Vicky Oelze	Gabon	-2.04186	9.46003	Loango	Termitidae	Termitinae	Cephalotermes	rectangularis	24-Jan-14	1	2014
AFR	Vicky Oelze	Guinea Bissau	11.94063	-13.89626	Boe	Termitidae	Macrotermitinae	Macrotermes		21-Feb-14	2	2014
AFR	Vicky Oelze	Guinea Bissau	11.93158	-13.89631	Boe	Termitidae	Macrotermitinae	Odontotermes		21-Feb-14	2	2014
AFR	Vicky Oelze	Guinea Bissau	11.89174	-13.88725	Boe	Rhinotermitidae		Schedorhinotermes		04-Mar-14	3	2014
AFR	Vicky Oelze	Guinea Bissau	11.94289	-13.88712	Boe	Termitidae	Termitinae	Amitermes		08-Jun-14	6	2014
AFR	Vicky Oelze	Guinea Bissau	11.92716	-13.86878	Boe	Termitidae	Macrotermitinae	Macrotermes		03-Jul-14	7	2014
AFR	Vicky Oelze	Guinea Bissau	11.92945	-13.86876	Boe	Termitidae	Cubitermitinae	Cubitermes		03-Jul-14	7	2014
AFR	Vicky Oelze	Guinea Bissau	11.9534	-13.86867	Boe	Termitidae	Cubitermitinae	Cubitermes		03-Jul-14	7	2014
AFR	Vicky Oelze	Guinea Bissau	11.95622	-13.86856	Boe	Termitidae	Nasutitermitinae	Trinervitermes		04-Jul-14	7	2014
AFR	Vicky Oelze	Guinea Bissau	11.9544	-13.87987	Boe	Termitidae	Cubitermitinae	Cubitermes		04-Jul-14	7	2014
AFR	Vicky Oelze	Guinea Bissau	11.93612	-13.87793	Boe	Termitidae	Cubitermitinae	Cubitermes		05-Jul-14	7	2014
AFR	Vicky Oelze	Guinea Bissau	11.95052	-13.887	Boe	Termitidae	Cubitermitinae	Cubitermes		06-Jul-14	7	2014
AFR	Vicky Oelze	Guinea Bissau	11.92746	-13.89622	Boe	Termitidae	Macrotermitinae	Macrotermes		08-Jul-14	7	2014
AFR	Vicky Oelze	Liberia	7.40793	-8.58627	East Nimba	Termitidae	Cubitermitinae	Cubitermes		09-Sep-13	9	2013
AFR	Vicky Oelze	Liberia	7.39872	-8.60391	East Nimba	Termitidae	Cubitermitinae	Cubitermes		22-Oct-13	10	2013
AFR	Vicky Oelze	Liberia	7.41582	-8.5769	East Nimba	Termitidae	Cubitermitinae	Cubitermes		24-Oct-13	10	2013
AFR	Vicky Oelze	Liberia	7.43463	-8.577	East Nimba	Termitidae	Cubitermitinae	Cubitermes		24-Oct-13	10	2013
AFR	Vicky Oelze	Liberia	7.4453	-8.55833	East Nimba	Termitidae	Termitinae	Cephalotermes	rectangularis	25-Nov-13	11	2013
AFR	Vicky Oelze	Liberia	7.44708	-8.56008	East Nimba	Termitidae	Nasutitermitinae	Trinervitermes		27-Nov-13	11	2013
AFR	Vicky Oelze	Liberia	7.44926	-8.55869	East Nimba	Termitidae	Macrotermitinae	Macrotermes		27-Nov-13	11	2013
AFR	Vicky Oelze	Liberia	7.45234	-8.55897	East Nimba	Termitidae	Nasutitermitinae	Trinervitermes		27-Nov-13	11	2013
AFR	Vicky Oelze	Liberia	7.45827	-8.55899	East Nimba	Termitidae	Cubitermitinae	Cubitermes		27-Nov-13	11	2013
AFR	Vicky Oelze	C??te d'Ivoire	8.68769	-4.07014	GEPRENAF	Termitidae	Macrotermitinae	Macrotermes	bellicosus	17-Jun-14	6	2014
AFR	Vicky Oelze	C??te d'Ivoire	8.6878	-4.06542	GEPRENAF	Termitidae	Nasutitermitinae	Trinervitermes		17-Jun-14	6	2014
AFR	Vicky Oelze	C??te d'Ivoire	8.68793	-4.05504	GEPRENAF	Termitidae	Cubitermitinae	Cubitermes		17-Jun-14	6	2014
AFR	Vicky Oelze	C??te d'Ivoire	8.68789	-4.04014	GEPRENAF	Termitidae	Macrotermitinae	Macrotermes	bellicosus	17-Jun-14	6	2014
AFR	Vicky Oelze	C??te d'Ivoire	8.70582	-4.08969	GEPRENAF	Termitidae	Nasutitermitinae	Trinervitermes		18-Jun-14	6	2014
AFR	Vicky Oelze	C??te d'Ivoire	8.70594	-4.08321	GEPRENAF	Termitidae	Macrotermitinae	Macrotermes	bellicosus	18-Jun-14	6	2014
AFR	Vicky Oelze	C??te d'Ivoire	8.70597	-4.0708	GEPRENAF	Termitidae	Nasutitermitinae	Trinervitermes		18-Jun-14	6	2014
AFR	Vicky Oelze	C??te d'Ivoire	8.70584	-4.06102	GEPRENAF	Termitidae	Macrotermitinae	Macrotermes		18-Jun-14	6	2014
AFR	Vicky Oelze	C??te d'Ivoire	8.70603	-4.05434	GEPRENAF	Termitidae	Macrotermitinae	Macrotermes		18-Jun-14	6	2014
AFR	Vicky Oelze	C??te d'Ivoire	8.70599	-4.04928	GEPRENAF	Termitidae	Macrotermitinae	Macrotermes		19-Jun-14	6	2014
AFR	Vicky Oelze	C??te d'Ivoire	8.71059	-4.04814	GEPRENAF	Termitidae	Nasutitermitinae	Trinervitermes		21-Jun-14	6	2014
AFR	Vicky Oelze	C??te d'Ivoire	8.71602	-4.03528	GEPRENAF	Termitidae	Cubitermitinae	Cubitermes		27-Jun-14	6	2014
AFR	Vicky Oelze	C??te d'Ivoire	8.71837	-4.03267	GEPRENAF	Termitidae	Macrotermitinae	Macrotermes	bellicosus	27-Jun-14	6	2014
AFR	Vicky Oelze	C??te d'Ivoire	8.70586	-4.10793	GEPRENAF	Termitidae	Nasutitermitinae	Trinervitermes		28-Jun-14	6	2014
AFR	Vicky Oelze	C??te d'Ivoire	8.75004	-4.07531	GEPRENAF	Termitidae	Nasutitermitinae	Nasutitermes		29-Jun-14	6	2014
AFR	Vicky Oelze	C??te d'Ivoire	8.72412	-4.0314	GEPRENAF	Termitidae	Macrotermitinae	Macrotermes	bellicosus	02-Jul-14	7	2014
AFR	Vicky Oelze	C??te d'Ivoire	8.72393	-4.05733	GEPRENAF	Termitidae	Macrotermitinae	Macrotermes	bellicosus	23-Jul-14	7	2014
AFR	Vicky Oelze	C??te d'Ivoire	8.74705	-4.07036	GEPRENAF	Termitidae	Macrotermitinae	Macrotermes	bellicosus	28-Jul-14	7	2014
AFR	Vicky Oelze	C??te d'Ivoire	8.69168	-4.05245	GEPRENAF	Termitidae	Macrotermitinae	Macrotermes	bellicosus	02-Aug-14	8	2014
AFR	Vicky Oelze	C??te d'Ivoire	8.68944	-4.0585	GEPRENAF	Termitidae	Nasutitermitinae	Trinervitermes		08-Aug-14	8	2014
AFR	Vicky Oelze	C??te d'Ivoire	8.71545	-4.03371	GEPRENAF	Termitidae	Macrotermitinae	Macrotermes	bellicosus	04-Sep-14	9	2014
AFR	Vicky Oelze	C??te d'Ivoire	8.74179	-4.07033	GEPRENAF	Termitidae	Cubitermitinae	Cubitermes		05-Sep-14	9	2014
AFR	Vicky Oelze	C??te d'Ivoire	8.74664	-4.07622	GEPRENAF	Termitidae	Macrotermitinae	Odontotermes		05-Sep-14	9	2014
AFR	Vicky Oelze	C??te d'Ivoire	8.71053	-4.12238	GEPRENAF	Termitidae	Cubitermitinae	Cubitermes		06-Sep-14	9	2014
AFR	Vicky Oelze	C??te d'Ivoire	8.69731	-4.07027	GEPRENAF	Termitidae	Macrotermitinae	Macrotermes	bellicosus	13-Sep-14	9	2014
AFR	Vicky Oelze	C??te d'Ivoire	8.68154	-4.05753	GEPRENAF	Termitidae	Nasutitermitinae	Trinervitermes		13-Sep-14	9	2014
AFR	Vicky Oelze	C??te d'Ivoire	8.66954	-4.12375	GEPRENAF	Termitidae	Nasutitermitinae	Trinervitermes		14-Sep-14	9	2014
AFR	Vicky Oelze	C??te d'Ivoire	8.70731	-4.07139	GEPRENAF	Termitidae	Nasutitermitinae	Trinervitermes		12-Oct-14	10	2014
AFR	Vicky Oelze	C??te d'Ivoire	8.69563	-4.04796	GEPRENAF	Termitidae	Macrotermitinae	Macrotermes	bellicosus	13-Oct-14	10	2014
AFR	Vicky Oelze	C??te d'Ivoire	8.74166	-4.05957	GEPRENAF	Termitidae	Macrotermitinae	Macrotermes	bellicosus	14-Oct-14	10	2014
AFR	Vicky Oelze	C??te d'Ivoire	8.74715	-4.07414	GEPRENAF	Termitidae	Cubitermitinae	Cubitermes		17-Oct-14	10	2014
AFR	Vicky Oelze	C??te d'Ivoire	8.71565	-4.03353	GEPRENAF	Termitidae	Cubitermitinae	Cubitermes		25-Oct-14	10	2014
AFR	Vicky Oelze	Liberia	5.45459	-7.46171	Grebo National Forest	Termitidae	Termitinae	Amitermes	evuncifer	17-Feb-13	2	2013
AFR	Vicky Oelze	Liberia	5.47844	-7.46196	Grebo National Forest	Termitidae	Termitinae	Amitermes		19-Feb-13	2	2013
AFR	Vicky Oelze	Liberia	5.49313	-7.46219	Grebo National Forest	Termitidae	Cubitermitinae	Cubitermes		19-Feb-13	2	2013
AFR	Vicky Oelze	Liberia	5.49313	-7.46249	Grebo National Forest	Termitidae	Cubitermitinae	Cubitermes		19-Feb-13	2	2013
AFR	Vicky Oelze	Liberia	5.48255	-7.47169	Grebo National Forest	Termitidae	Cubitermitinae	Cubitermes		19-Feb-13	2	2013
AFR	Vicky Oelze	Liberia	5.48255	-7.47169	Grebo National Forest	Termitidae	Cubitermitinae	Cubitermes		19-Feb-13	2	2013
AFR	Vicky Oelze	Liberia	5.45864	-7.43467	Grebo National Forest	Termitidae	Cubitermitinae	Cubitermes		20-Feb-13	2	2013
AFR	Vicky Oelze	Liberia	5.45888	-7.43461	Grebo National Forest	Termitidae	Termitinae	Amitermes		20-Feb-13	2	2013
AFR	Vicky Oelze	Liberia	5.45996	-7.43477	Grebo National Forest	Termitidae	Macrotermitinae	Protermes	prorepens	20-Feb-13	2	2013
AFR	Vicky Oelze	Liberia	5.47304	-7.43519	Grebo National Forest	Termitidae	Cubitermitinae	Cubitermes		20-Feb-13	2	2013
AFR	Vicky Oelze	Liberia	5.47995	-7.43558	Grebo National Forest	Termitidae	Cubitermitinae	Cubitermes		20-Feb-13	2	2013
AFR	Vicky Oelze	Liberia	5.49526	-7.42618	Grebo National Forest	Termitidae	Termitinae	Amitermes	evuncifer	20-Feb-13	2	2013
AFR	Vicky Oelze	Liberia	5.4776	-7.42626	Grebo National Forest	Termitidae	Cubitermitinae	Cubitermes		20-Feb-13	2	2013
AFR	Vicky Oelze	Liberia	5.47373	-7.42614	Grebo National Forest	Termitidae	Cubitermitinae	Cubitermes		20-Feb-13	2	2013
AFR	Vicky Oelze	Liberia	5.45079	-7.45318	Grebo National Forest	Termitidae	Macrotermitinae	Odontotermes		21-Feb-13	2	2013
AFR	Vicky Oelze	Liberia	5.45395	-7.44439	Grebo National Forest	Termitidae	Termitinae	Amitermes		22-Feb-13	2	2013
AFR	Vicky Oelze	Liberia	5.46056	-7.44413	Grebo National Forest	Termitidae	Cubitermitinae	Cubitermes		22-Feb-13	2	2013
AFR	Vicky Oelze	Liberia	5.48589	-7.44507	Grebo National Forest	Termitidae	Cubitermitinae	Cubitermes		22-Feb-13	2	2013
AFR	Vicky Oelze	Liberia	5.49147	-7.44524	Grebo National Forest	Termitidae	Cubitermitinae	Cubitermes		22-Feb-13	2	2013
[truncated: 36,559 more rows]
